# Supplementary material for: cis-Difluoridobis(1,10-phenanthroline)chromium(III) perchlorate monohydrate
Source: Acta Crystallogr Sect E Struct Rep Online. 2008 Jan 16;64(Pt 2):m369–70. doi: 10.1107/S1600536808001153 (PMC2960161; doi:10.1107/S1600536808001153)
Supplement: Supplementary file 1 [file e-64-0m369-sup1.cif]

##############################################################################
###                                                                        ###
###        Electronic paper (Acta Crystallographica Section E)             ###
###                                                                        ###
##############################################################################
#                                                                            #
# This CIF contains the data in a paper accepted for publication in Acta     #
# Crystallographica Section E. It conforms to the requirements of Notes      #
# for Authors for Section E, and has been peer reviewed under the auspices   #
# of the IUCr Commission on Journals.                                        #
#                                                                            #
# Full details of the Crystallographic Information File format               #
# are given in the paper "The Crystallographic Information File (CIF):       #
# a New Standard Archive File for Crystallography" by S. R. Hall, F. H.      #
# Allen and I. D. Brown [Acta Cryst. (1991), A47, 655-685].                  #
#                                                                            #
# The current version of the core CIF dictionary is obtainable from          #
# ftp://ftp.iucr.org/pub/cif_core.dic. The current version number is 2.1.    #
#                                                                            #
# Software is freely available for graphical display of the structure(s) in  #
# this CIF.  For information consult the CIF home page http://www.iucr.org/  #
# cif/home.html                                                              #
#                                                                            #
##############################################################################
                                             
data_global
_audit_creation_method
;
'SHELXL-97, form.cif (version 2.0)and manual editing '
;
_journal_data_validation_number     ?
_journal_date_recd_electronic     2008-01-05
_journal_date_accepted     2008-01-11
_journal_name_full     'Acta Crystallographica, Section E'
_journal_year     2008
_journal_volume     64
_journal_issue      2
_journal_page_first     m369
_journal_page_last     m370
_journal_paper_category     QM
_journal_coeditor_code     WK2075
_publ_contact_author_name     'Torben Birk'
_publ_contact_author_address
;
Department of Chemistry
University of Copenhagen
Universitetsparken 5
DK-2100 K\/obenhavn \/O
;
_publ_contact_author_email     Birk@kiku.dk
_publ_contact_author_fax     ?
_publ_contact_author_phone         .45E-306
_publ_section_title
;
<i>cis</i>-Difluorido(1,10-phenanthroline)chromium(III) perchlorate monohydrate
;
loop_
    _publ_author_name
    _publ_author_address
    'Birk, Torben'
;Department of Chemistry
University of Copenhagen
Universitetsparken 5
DK-2100 K\/obenhavn \/O
Denmark
;
    'Bendix, Jesper'
;Department of Chemistry
University of Copenhagen
Universitetsparken 5
DK-2100 K\/obenhavn \/O
Denmark
;
    'Weihe, H\"ogni'
;Department of Chemistry
University of Copenhagen
Universitetsparken 5
DK-2100 K\/obenhavn \/O
Denmark
;
data_I
_chemical_name_systematic
;
<i>cis</i>-Difluorido(1,10-phenanthroline)chromium(III) perchlorate monohydrate
;
_chemical_name_common     ?
_chemical_formula_moiety     'C24 H16 Cr F2 N4 +, Cl O4 -, H2 O'
_chemical_formula_sum     'C24 H18 Cl Cr F2 N4 O5'
_chemical_formula_structural     ?
_chemical_formula_analytical     ?
_chemical_formula_iupac     '[Cr F2 (C12 H8 N2)2] Cl O4, H2 O'
_chemical_formula_weight     567.87
_chemical_melting_point     ?
_symmetry_cell_setting     triclinic
_symmetry_space_group_name_H-M     'P -1'
_symmetry_space_group_name_Hall     '-P 1'
loop_
    _symmetry_equiv_pos_as_xyz
    'x, y, z'
    '-x, -y, -z'
_cell_length_a     7.6930(10)
_cell_length_b     9.4640(8)
_cell_length_c     16.0610(17)
_cell_angle_alpha     79.750(7)
_cell_angle_beta     83.228(12)
_cell_angle_gamma     88.115(8)
_cell_volume     1142.6(2)
_cell_formula_units_Z     2
_cell_measurement_reflns_used     26598
_cell_measurement_theta_min     2.34
_cell_measurement_theta_max     25.04
_cell_measurement_temperature     122.0(10)
_exptl_crystal_description     Block
_exptl_crystal_colour     Red
_exptl_crystal_size_max     0.44
_exptl_crystal_size_mid     0.41
_exptl_crystal_size_min     0.16
_exptl_crystal_size_rad     ?
_exptl_crystal_density_diffrn     1.651
_exptl_crystal_density_meas     ?
_exptl_crystal_density_method     'not measured'
_exptl_crystal_F_000     578
loop_
    _exptl_crystal_face_index_h
    _exptl_crystal_face_index_k
    _exptl_crystal_face_index_l
    _exptl_crystal_face_perp_dist
    0 0 -1 0.080
    0 0 1 0.062
    0 -1 -1 0.186
    0 -1 0 0.187
    0 1 0 0.217
    0 1 1 0.183
    1 0 1 0.126
    1 0 0 0.148
    -1 0 0 0.198
    -1 0 -1 0.210
    -1 1 1 0.140
    -1 -1 -1 0.240
    1 1 1 0.172
_exptl_absorpt_coefficient_mu     0.681
_exptl_absorpt_correction_type     'gaussian integration'
_exptl_absorpt_process_details     '(Coppens, 1970)'
_exptl_absorpt_correction_T_min     0.794
_exptl_absorpt_correction_T_max     0.913
_exptl_special_details
; ?
;
_diffrn_ambient_temperature     122.0(10)
_diffrn_radiation_type     MoK\a
_diffrn_radiation_wavelength     0.71073
_diffrn_radiation_source     'fine-focus sealed tube'
_diffrn_radiation_monochromator     'graphite'
_diffrn_measurement_device_type     'Nonius KappaCCD area-detector'
_diffrn_measurement_method     '\w and \f'
_diffrn_detector_area_resol_mean     ?
_diffrn_reflns_number     28606
_diffrn_reflns_av_R_equivalents     0.0249
_diffrn_reflns_av_sigmaI/netI     0.0133
_diffrn_reflns_theta_min     2.34
_diffrn_reflns_theta_max     25.04
_diffrn_reflns_theta_full     25.04
_diffrn_measured_fraction_theta_max     0.993
_diffrn_measured_fraction_theta_full     0.993
_diffrn_reflns_limit_h_min     -9
_diffrn_reflns_limit_h_max     9
_diffrn_reflns_limit_k_min     -11
_diffrn_reflns_limit_k_max     11
_diffrn_reflns_limit_l_min     -18
_diffrn_reflns_limit_l_max     19
_diffrn_reflns_reduction_process     ?
_diffrn_standards_number     ?
_diffrn_standards_interval_count     ?
_diffrn_standards_interval_time     ?
_diffrn_standards_decay_%     ?
loop_
    _diffrn_standard_refln_index_h
    _diffrn_standard_refln_index_k
    _diffrn_standard_refln_index_l
    ? ? ?
_refine_special_details
;
Refinement of F^2^ against ALL reflections.  The weighted R-factor wR and
 goodness of fit S are based on F^2^, conventional R-factors R are based
 on F, with F set to zero for negative F^2^. The threshold expression of
 F^2^ > 2sigma(F^2^) is used only for calculating R-factors(gt) etc. and is
 not relevant to the choice of reflections for refinement.  R-factors based
 on F^2^ are statistically about twice as large as those based on F, and R-
 factors based on ALL data will be even larger.
;
_reflns_number_total     4014
_reflns_number_gt     3851
_reflns_threshold_expression     I>2\s(I)
_refine_ls_structure_factor_coef     Fsqd
_refine_ls_matrix_type     full
_refine_ls_R_factor_all     0.0324
_refine_ls_R_factor_gt     0.0310
_refine_ls_wR_factor_all     ?
_refine_ls_wR_factor_gt     0.1419
_refine_ls_wR_factor_ref     0.1454
_refine_ls_goodness_of_fit_all     ?
_refine_ls_goodness_of_fit_ref     1.410
_refine_ls_restrained_S_all     1.410
_refine_ls_restrained_S_obs     ?
_refine_ls_number_reflns     4014
_refine_ls_number_parameters     329
_refine_ls_number_restraints     0
_refine_ls_number_constraints     ?
_refine_ls_hydrogen_treatment     constr
_refine_ls_weighting_scheme     calc
_refine_ls_weighting_details
                         'w=1/[\s^2^(Fo^2^)+(0.1P)^2^] where P=(Fo^2^+2Fc^2^)/3'
_refine_ls_shift/su_max     0.078
_refine_ls_shift/su_mean     0.014
_refine_diff_density_max     0.791
_refine_diff_density_min     -0.513
_refine_ls_extinction_method     none
_refine_ls_extinction_coef     ?
_refine_ls_abs_structure_details     ?
_refine_ls_abs_structure_Flack     ?
_refine_ls_abs_structure_Rogers     ?
loop_
    _atom_type_symbol
    _atom_type_description
    _atom_type_scat_dispersion_real
    _atom_type_scat_dispersion_imag
    _atom_type_scat_source
    'C' 'C' 0.0033 0.0016
                         'International Tables Vol C Tables 4.2.6.8 and 6.1.1.4'
    'H' 'H' 0.0000 0.0000
                         'International Tables Vol C Tables 4.2.6.8 and 6.1.1.4'
    'O' 'O' 0.0106 0.0060
                         'International Tables Vol C Tables 4.2.6.8 and 6.1.1.4'
    'N' 'N' 0.0061 0.0033
                         'International Tables Vol C Tables 4.2.6.8 and 6.1.1.4'
    'F' 'F' 0.0171 0.0103
                         'International Tables Vol C Tables 4.2.6.8 and 6.1.1.4'
    'Cl' 'Cl' 0.1484 0.1585
                         'International Tables Vol C Tables 4.2.6.8 and 6.1.1.4'
    'Cr' 'Cr' 0.3209 0.6236
                         'International Tables Vol C Tables 4.2.6.8 and 6.1.1.4'
_computing_data_collection     'COLLECT (Nonius, 1999)'
_computing_cell_refinement     'COLLECT (Nonius, 1999)'
_computing_data_reduction     'EVALCCD (Duisenberg <i>et al.</i>, 2003)'
_computing_structure_solution     'SHELXS97 (Sheldrick, 2008)'
_computing_structure_refinement     'SHELXL97 (Sheldrick, 2008)'
_computing_molecular_graphics     'ORTEP-3 (Farrugia, 1997)'
_computing_publication_material     'SHELXL97 (Sheldrick, 2008)'
loop_
    _atom_site_type_symbol
    _atom_site_label
    _atom_site_fract_x
    _atom_site_fract_y
    _atom_site_fract_z
    _atom_site_U_iso_or_equiv
    _atom_site_adp_type
    _atom_site_calc_flag
    _atom_site_refinement_flags
    _atom_site_occupancy
    _atom_site_disorder_assembly
    _atom_site_disorder_group
    Cr Cr1 0.86046(3) 0.55137(3) 0.266315(15) 0.01130(17) Uani d . 1 . .
    Cl Cl1 0.42169(6) 0.04581(5) 0.27329(3) 0.02027(19) Uani d . 1 . .
    F F1 1.08731(13) 0.60734(11) 0.22192(6) 0.0170(3) Uani d . 1 . .
    F F2 0.92467(13) 0.41293(11) 0.35383(6) 0.0175(3) Uani d . 1 . .
    N N1 0.76931(19) 0.68048(16) 0.16003(9) 0.0124(3) Uani d . 1 . .
    N N3 0.6003(2) 0.52586(16) 0.31812(9) 0.0136(3) Uani d . 1 . .
    N N4 0.83917(19) 0.70717(16) 0.34149(9) 0.0146(3) Uani d . 1 . .
    N N2 0.8597(2) 0.40348(16) 0.18644(10) 0.0144(3) Uani d . 1 . .
    C C12 0.7592(2) 0.60779(19) 0.09479(11) 0.0137(4) Uani d . 1 . .
    C C1 0.7256(2) 0.81930(19) 0.14890(12) 0.0171(4) Uani d . 1 . .
    H H1 0.7315 0.8707 0.1942 0.020 Uiso d R 1 . .
    C C24 0.5533(2) 0.61063(18) 0.37709(10) 0.0138(4) Uani d . 1 . .
    C C23 0.6826(2) 0.70727(19) 0.39112(10) 0.0139(4) Uani d . 1 . .
    C C13 0.4814(2) 0.43556(19) 0.30366(12) 0.0173(4) Uani d . 1 . .
    H H13 0.5134 0.3751 0.2629 0.021 Uiso d R 1 . .
    C C15 0.2655(2) 0.5115(2) 0.40692(12) 0.0197(4) Uani d . 1 . .
    H H15 0.1510 0.5056 0.4367 0.024 Uiso d R 1 . .
    C C11 0.8100(2) 0.45883(19) 0.10871(11) 0.0140(4) Uani d . 1 . .
    C C10 0.9151(2) 0.26736(19) 0.20079(12) 0.0191(4) Uani d . 1 . .
    H H10 0.9493 0.2277 0.2551 0.023 Uiso d R 1 . .
    C C18 0.4782(3) 0.7862(2) 0.50181(12) 0.0202(4) Uani d . 1 . .
    H H18 0.4531 0.8434 0.5448 0.024 Uiso d R 1 . .
    C C22 0.9635(2) 0.7957(2) 0.35158(12) 0.0183(4) Uani d . 1 . .
    H H22 1.0730 0.7964 0.3173 0.022 Uiso d R 1 . .
    C C7 0.8106(2) 0.3795(2) 0.04286(12) 0.0171(4) Uani d . 1 . .
    C C19 0.6457(2) 0.79451(19) 0.45241(11) 0.0164(4) Uani d . 1 . .
    C C9 0.9245(3) 0.1812(2) 0.13812(13) 0.0224(4) Uani d . 1 . .
    H H9 0.9671 0.0851 0.1497 0.027 Uiso d R 1 . .
    C C20 0.7809(3) 0.8874(2) 0.46210(12) 0.0208(4) Uani d . 1 . .
    H H20 0.7628 0.9482 0.5035 0.025 Uiso d R 1 . .
    C C8 0.8722(3) 0.2354(2) 0.05988(13) 0.0212(4) Uani d . 1 . .
    H H8 0.8771 0.1771 0.0173 0.025 Uiso d R 1 . .
    C C3 0.6631(2) 0.8201(2) 0.00597(12) 0.0204(4) Uani d . 1 . .
    H H3 0.6278 0.8691 -0.0464 0.024 Uiso d R 1 . .
    C C21 0.9360(3) 0.8881(2) 0.41136(13) 0.0231(4) Uani d . 1 . .
    H H21 1.0260 0.9512 0.4168 0.028 Uiso d R 1 . .
    C C17 0.3534(2) 0.6962(2) 0.48787(12) 0.0201(4) Uani d . 1 . .
    H H17 0.2421 0.6933 0.5207 0.024 Uiso d R 1 . .
    C C2 0.6715(3) 0.8918(2) 0.07198(12) 0.0214(4) Uani d . 1 . .
    H H2 0.6406 0.9908 0.0661 0.026 Uiso d R 1 . .
    C C6 0.7569(2) 0.4481(2) -0.03680(12) 0.0198(4) Uani d . 1 . .
    H H6 0.7560 0.3946 -0.0815 0.024 Uiso d R 1 . .
    C C5 0.7068(3) 0.5882(2) -0.05005(12) 0.0205(4) Uani d . 1 . .
    H H5 0.6709 0.6311 -0.1035 0.025 Uiso d R 1 . .
    C C4 0.7071(2) 0.6730(2) 0.01613(11) 0.0168(4) Uani d . 1 . .
    C C16 0.3878(2) 0.6065(2) 0.42455(11) 0.0164(4) Uani d . 1 . .
    C C14 0.3132(2) 0.4267(2) 0.34592(12) 0.0205(4) Uani d . 1 . .
    H H14 0.2312 0.3630 0.3333 0.025 Uiso d R 1 . .
    O O3 0.3942(2) -0.10036(16) 0.26532(11) 0.0357(4) Uani d . 1 . .
    O O2 0.5918(3) 0.0563(2) 0.29920(14) 0.0537(5) Uani d . 1 . .
    O O4 0.2950(3) 0.0879(2) 0.33573(14) 0.0617(7) Uani d . 1 . .
    O O1 0.4169(4) 0.1381(2) 0.19353(12) 0.0641(7) Uani d . 1 . .
    O O5 0.1662(2) 0.87161(16) 0.12962(9) 0.0286(4) Uiso d . 1 . .
    H H5A 0.2568 0.9069 0.1647 0.034 Uiso d R 1 . .
    H H5B 0.1306 0.7742 0.1664 0.034 Uiso d R 1 . .
loop_
    _atom_site_aniso_label
    _atom_site_aniso_U_11
    _atom_site_aniso_U_22
    _atom_site_aniso_U_33
    _atom_site_aniso_U_12
    _atom_site_aniso_U_13
    _atom_site_aniso_U_23
    Cr1 0.0102(2) 0.0141(2) 0.0097(2) -0.00101(14) 0.00002(14) -0.00270(15)
    Cl1 0.0265(3) 0.0206(3) 0.0139(3) 0.0005(2) -0.0013(2) -0.0043(2)
    F1 0.0123(5) 0.0210(6) 0.0168(6) -0.0029(4) 0.0026(4) -0.0030(4)
    F2 0.0128(5) 0.0227(6) 0.0152(5) -0.0009(4) -0.0013(4) 0.0017(4)
    N1 0.0098(7) 0.0129(7) 0.0140(7) -0.0007(6) 0.0019(6) -0.0029(6)
    N3 0.0110(7) 0.0157(7) 0.0139(7) -0.0005(6) -0.0028(5) -0.0011(6)
    N4 0.0136(8) 0.0185(8) 0.0117(7) -0.0003(6) -0.0011(6) -0.0024(6)
    N2 0.0140(8) 0.0136(8) 0.0154(8) -0.0016(6) 0.0019(6) -0.0038(6)
    C12 0.0090(8) 0.0195(9) 0.0125(9) -0.0024(7) 0.0010(7) -0.0038(7)
    C1 0.0124(9) 0.0166(9) 0.0224(10) 0.0005(7) -0.0003(7) -0.0051(7)
    C24 0.0128(9) 0.0153(8) 0.0114(8) 0.0024(7) -0.0023(6) 0.0027(7)
    C23 0.0146(9) 0.0161(8) 0.0107(8) 0.0029(7) -0.0030(7) -0.0010(7)
    C13 0.0182(9) 0.0174(9) 0.0164(9) -0.0010(7) -0.0055(7) -0.0008(7)
    C15 0.0110(9) 0.0219(9) 0.0217(10) 0.0009(7) -0.0006(7) 0.0073(7)
    C11 0.0102(8) 0.0181(9) 0.0139(9) -0.0024(7) 0.0015(7) -0.0046(7)
    C10 0.0183(9) 0.0150(9) 0.0231(10) -0.0012(7) -0.0011(8) -0.0010(7)
    C18 0.0239(10) 0.0233(10) 0.0127(9) 0.0108(8) -0.0020(7) -0.0030(7)
    C22 0.0144(9) 0.0245(10) 0.0171(9) -0.0034(8) -0.0022(7) -0.0056(7)
    C7 0.0129(9) 0.0209(9) 0.0183(9) -0.0049(7) 0.0032(7) -0.0080(7)
    C19 0.0206(10) 0.0170(9) 0.0113(9) 0.0027(7) -0.0047(7) -0.0001(7)
    C9 0.0221(10) 0.0138(9) 0.0307(11) -0.0008(8) 0.0029(8) -0.0061(8)
    C20 0.0265(10) 0.0226(10) 0.0164(9) 0.0025(8) -0.0071(8) -0.0097(7)
    C8 0.0193(10) 0.0206(10) 0.0249(10) -0.0043(8) 0.0057(8) -0.0121(8)
    C3 0.0167(9) 0.0250(10) 0.0183(9) 0.0010(8) -0.0031(7) 0.0000(8)
    C21 0.0255(11) 0.0230(10) 0.0242(10) -0.0055(8) -0.0084(8) -0.0082(8)
    C17 0.0149(9) 0.0244(10) 0.0168(9) 0.0086(8) 0.0036(7) 0.0030(7)
    C2 0.0206(10) 0.0162(9) 0.0268(10) 0.0016(8) -0.0035(8) -0.0014(8)
    C6 0.0162(9) 0.0297(10) 0.0158(9) -0.0030(8) 0.0006(7) -0.0111(8)
    C5 0.0179(10) 0.0323(11) 0.0121(9) -0.0025(8) -0.0020(7) -0.0054(8)
    C4 0.0108(8) 0.0218(9) 0.0169(9) -0.0012(7) 0.0003(7) -0.0017(7)
    C16 0.0124(9) 0.0183(9) 0.0152(9) 0.0042(7) -0.0016(7) 0.0054(7)
    C14 0.0144(9) 0.0181(9) 0.0276(10) -0.0027(7) -0.0079(8) 0.0033(8)
    O3 0.0323(9) 0.0276(8) 0.0520(10) -0.0016(7) -0.0062(7) -0.0190(7)
    O2 0.0472(12) 0.0437(10) 0.0732(13) -0.0143(9) -0.0298(10) -0.0008(10)
    O4 0.0711(15) 0.0491(11) 0.0621(13) -0.0118(10) 0.0385(11) -0.0304(10)
    O1 0.111(2) 0.0517(12) 0.0274(10) 0.0159(12) -0.0227(11) 0.0056(8)
_geom_special_details
;
All esds (except the esd in the dihedral angle between two l.s. planes)
 are estimated using the full covariance matrix.  The cell esds are taken
 into account individually in the estimation of esds in distances, angles
 and torsion angles; correlations between esds in cell parameters are only
 used when they are defined by crystal symmetry.  An approximate (isotropic)
 treatment of cell esds is used for estimating esds involving l.s. planes.
;
loop_
    _geom_bond_atom_site_label_1
    _geom_bond_atom_site_label_2
    _geom_bond_site_symmetry_2
    _geom_bond_distance
    _geom_bond_publ_flag
    Cr1 F2 . 1.8444(10) y
    Cr1 F1 . 1.8621(10) y
    Cr1 N4 . 2.0566(15) y
    Cr1 N2 . 2.0607(15) y
    Cr1 N3 . 2.0797(16) y
    Cr1 N1 . 2.0934(15) y
    Cl1 O4 . 1.4144(17) n
    Cl1 O1 . 1.4200(18) n
    Cl1 O2 . 1.4310(19) n
    Cl1 O3 . 1.4365(15) n
    N1 C1 . 1.331(2) n
    N1 C12 . 1.363(2) n
    N3 C13 . 1.339(2) n
    N3 C24 . 1.357(2) n
    N4 C22 . 1.335(2) n
    N4 C23 . 1.364(2) n
    N2 C10 . 1.333(2) n
    N2 C11 . 1.359(2) n
    C12 C4 . 1.401(3) n
    C12 C11 . 1.436(3) n
    C1 C2 . 1.404(3) n
    C1 H1 . 0.9501 n
    C24 C16 . 1.403(3) n
    C24 C23 . 1.436(2) n
    C23 C19 . 1.393(3) n
    C13 C14 . 1.386(3) n
    C13 H13 . 0.9501 n
    C15 C14 . 1.384(3) n
    C15 C16 . 1.407(3) n
    C15 H15 . 0.9500 n
    C11 C7 . 1.401(3) n
    C10 C9 . 1.398(3) n
    C10 H10 . 0.9501 n
    C18 C17 . 1.367(3) n
    C18 C19 . 1.428(3) n
    C18 H18 . 0.9501 n
    C22 C21 . 1.404(3) n
    C22 H22 . 0.9501 n
    C7 C8 . 1.419(3) n
    C7 C6 . 1.429(3) n
    C19 C20 . 1.423(3) n
    C9 C8 . 1.371(3) n
    C9 H9 . 0.9500 n
    C20 C21 . 1.362(3) n
    C20 H20 . 0.9500 n
    C8 H8 . 0.9500 n
    C3 C2 . 1.365(3) n
    C3 C4 . 1.406(3) n
    C3 H3 . 0.9500 n
    C21 H21 . 0.9500 n
    C17 C16 . 1.433(3) n
    C17 H17 . 0.9500 n
    C2 H2 . 0.9500 n
    C6 C5 . 1.355(3) n
    C6 H6 . 0.9499 n
    C5 C4 . 1.442(3) n
    C5 H5 . 0.9500 n
    C14 H14 . 0.9500 n
    O5 H5A . 1.0444 n
    O5 H5B . 1.0283 n
loop_
    _geom_contact_atom_site_label_1
    _geom_contact_atom_site_label_2
    _geom_contact_distance
    _geom_contact_site_symmetry_1
    _geom_contact_site_symmetry_2
    _geom_contact_publ_flag
    ? ? ? ? ? ?
loop_
    _geom_angle_atom_site_label_1
    _geom_angle_atom_site_label_2
    _geom_angle_atom_site_label_3
    _geom_angle_site_symmetry_1
    _geom_angle_site_symmetry_3
    _geom_angle
    _geom_angle_publ_flag
    F2 Cr1 F1 . . 95.92(5) y
    F2 Cr1 N4 . . 92.33(5) y
    F1 Cr1 N4 . . 91.42(5) y
    F2 Cr1 N2 . . 91.83(6) y
    F1 Cr1 N2 . . 91.86(5) y
    N4 Cr1 N2 . . 174.40(5) y
    F2 Cr1 N3 . . 89.38(5) y
    F1 Cr1 N3 . . 170.08(5) y
    N4 Cr1 N3 . . 79.95(6) y
    N2 Cr1 N3 . . 96.36(6) y
    F2 Cr1 N1 . . 170.54(5) y
    F1 Cr1 N1 . . 88.67(5) y
    N4 Cr1 N1 . . 95.83(6) y
    N2 Cr1 N1 . . 79.72(6) y
    N3 Cr1 N1 . . 87.34(6) y
    O4 Cl1 O1 . . 111.05(15) ?
    O4 Cl1 O2 . . 108.77(15) ?
    O1 Cl1 O2 . . 107.61(15) ?
    O4 Cl1 O3 . . 110.09(11) ?
    O1 Cl1 O3 . . 110.47(12) ?
    O2 Cl1 O3 . . 108.78(11) ?
    C1 N1 C12 . . 118.50(15) ?
    C1 N1 Cr1 . . 128.82(12) ?
    C12 N1 Cr1 . . 112.66(11) ?
    C13 N3 C24 . . 118.21(16) ?
    C13 N3 Cr1 . . 129.08(13) ?
    C24 N3 Cr1 . . 112.64(12) ?
    C22 N4 C23 . . 118.54(16) ?
    C22 N4 Cr1 . . 127.53(13) ?
    C23 N4 Cr1 . . 113.65(12) ?
    C10 N2 C11 . . 118.64(16) ?
    C10 N2 Cr1 . . 127.12(13) ?
    C11 N2 Cr1 . . 113.99(12) ?
    N1 C12 C4 . . 122.95(16) ?
    N1 C12 C11 . . 116.89(15) ?
    C4 C12 C11 . . 120.14(16) ?
    N1 C1 C2 . . 121.76(17) ?
    N1 C1 H1 . . 119.1 ?
    C2 C1 H1 . . 119.2 ?
    N3 C24 C16 . . 123.29(17) ?
    N3 C24 C23 . . 117.20(16) ?
    C16 C24 C23 . . 119.51(17) ?
    N4 C23 C19 . . 123.39(16) ?
    N4 C23 C24 . . 116.13(16) ?
    C19 C23 C24 . . 120.48(17) ?
    N3 C13 C14 . . 122.54(18) ?
    N3 C13 H13 . . 118.9 ?
    C14 C13 H13 . . 118.6 ?
    C14 C15 C16 . . 119.58(17) ?
    C14 C15 H15 . . 120.1 ?
    C16 C15 H15 . . 120.3 ?
    N2 C11 C7 . . 123.46(17) ?
    N2 C11 C12 . . 116.68(16) ?
    C7 C11 C12 . . 119.83(16) ?
    N2 C10 C9 . . 121.87(17) ?
    N2 C10 H10 . . 119.1 ?
    C9 C10 H10 . . 119.0 ?
    C17 C18 C19 . . 120.56(17) ?
    C17 C18 H18 . . 119.6 ?
    C19 C18 H18 . . 119.9 ?
    N4 C22 C21 . . 121.54(17) ?
    N4 C22 H22 . . 119.2 ?
    C21 C22 H22 . . 119.3 ?
    C11 C7 C8 . . 116.47(17) ?
    C11 C7 C6 . . 119.10(17) ?
    C8 C7 C6 . . 124.39(17) ?
    C23 C19 C20 . . 116.89(17) ?
    C23 C19 C18 . . 119.31(17) ?
    C20 C19 C18 . . 123.80(17) ?
    C8 C9 C10 . . 119.92(17) ?
    C8 C9 H9 . . 120.0 ?
    C10 C9 H9 . . 120.1 ?
    C21 C20 C19 . . 119.31(17) ?
    C21 C20 H20 . . 120.5 ?
    C19 C20 H20 . . 120.1 ?
    C9 C8 C7 . . 119.61(18) ?
    C9 C8 H8 . . 120.3 ?
    C7 C8 H8 . . 120.1 ?
    C2 C3 C4 . . 119.46(17) ?
    C2 C3 H3 . . 120.2 ?
    C4 C3 H3 . . 120.3 ?
    C20 C21 C22 . . 120.31(18) ?
    C20 C21 H21 . . 119.8 ?
    C22 C21 H21 . . 119.9 ?
    C18 C17 C16 . . 121.10(17) ?
    C18 C17 H17 . . 119.4 ?
    C16 C17 H17 . . 119.6 ?
    C3 C2 C1 . . 120.06(17) ?
    C3 C2 H2 . . 120.1 ?
    C1 C2 H2 . . 119.8 ?
    C5 C6 C7 . . 121.37(17) ?
    C5 C6 H6 . . 119.2 ?
    C7 C6 H6 . . 119.5 ?
    C6 C5 C4 . . 120.78(17) ?
    C6 C5 H5 . . 119.7 ?
    C4 C5 H5 . . 119.5 ?
    C12 C4 C3 . . 117.27(17) ?
    C12 C4 C5 . . 118.77(17) ?
    C3 C4 C5 . . 123.94(17) ?
    C24 C16 C15 . . 116.91(17) ?
    C24 C16 C17 . . 119.01(17) ?
    C15 C16 C17 . . 124.08(17) ?
    C15 C14 C13 . . 119.45(17) ?
    C15 C14 H14 . . 120.1 ?
    C13 C14 H14 . . 120.4 ?
    H5A O5 H5B . . 101.7 ?
loop_
    _geom_torsion_atom_site_label_1
    _geom_torsion_atom_site_label_2
    _geom_torsion_atom_site_label_3
    _geom_torsion_atom_site_label_4
    _geom_torsion_site_symmetry_1
    _geom_torsion_site_symmetry_2
    _geom_torsion_site_symmetry_3
    _geom_torsion_site_symmetry_4
    _geom_torsion
    _geom_torsion_publ_flag
    ? ? ? ? ? ? ? ? ? ?
loop_
    _geom_hbond_atom_site_label_D
    _geom_hbond_atom_site_label_H
    _geom_hbond_atom_site_label_A
    _geom_hbond_site_symmetry_A
    _geom_hbond_distance_DH
    _geom_hbond_distance_HA
    _geom_hbond_distance_DA
    _geom_hbond_angle_DHA
    _geom_hbond_publ_flag
    O5 H5B F1 1_455 1.029 1.692 2.7183(19) 174.84 y
