# Supplementary material for: cis-Difluoridobis(1,10-phenanthroline)chromium(III) perchlorate monohydrate
Source: Acta Crystallogr Sect E Struct Rep Online. 2008 Jan 16;64(Pt 2):m369–70. doi: 10.1107/S1600536808001153 (PMC2960161; doi:10.1107/S1600536808001153)
Supplement: Supplementary file 2 [file e-64-0m369-Isup2.hkl]

# 
# h,k,l, Fc-squared, Fo-squared, sigma(Fo-squared) and status flag 
# 
data_I
_shelx_title ' cis-[Cr(phen)2F2]ClO4' 
_shelx_refln_list_code          4 
_shelx_F_calc_maximum      121.25 
_exptl_crystal_F_000       578.00 
_reflns_d_resolution_high  0.8397 
 
loop_ 
 _symmetry_equiv_pos_as_xyz 
 'x, y, z' 
 '-x, -y, -z' 
 
_cell_length_a     7.6930 
_cell_length_b     9.4640 
_cell_length_c    16.0610 
_cell_angle_alpha  79.750 
_cell_angle_beta   83.228 
_cell_angle_gamma  88.115 
 
_shelx_F_squared_multiplier     1.000 
 
loop_ 
 _refln_index_h 
 _refln_index_k 
 _refln_index_l 
 _refln_F_squared_calc 
 _refln_F_squared_meas 
 _refln_F_squared_sigma 
 _refln_observed_status 
   1   0   0      247.73      241.66      2.93 o 
   2   0   0     2078.02     2283.24     32.16 o 
   3   0   0      402.81      338.24      3.72 o 
   4   0   0     3164.56     3084.03     32.89 o 
   5   0   0      130.71      144.78      1.84 o 
   6   0   0      218.77      229.45      2.80 o 
   7   0   0      334.58      334.96      3.73 o 
   8   0   0        0.88        1.90      1.00 o 
   9   0   0       38.38       31.77      1.47 o 
  -9   1   0      127.63      130.35      2.29 o 
  -8   1   0       50.06       44.43      1.63 o 
  -7   1   0       46.53       45.18      1.12 o 
  -6   1   0      560.93      624.19      7.54 o 
  -5   1   0     1168.96     1136.78     13.27 o 
  -4   1   0      234.95      272.23      3.09 o 
  -3   1   0       15.65        5.80      0.57 o 
  -2   1   0      295.95      320.57      3.75 o 
  -1   1   0      299.84      310.95      4.05 o 
   3   1   0     9886.57    10160.73    286.84 o 
   4   1   0       20.62       25.86      7.57 o 
   5   1   0      969.83      978.31      9.95 o 
   6   1   0        0.32        1.59      0.65 o 
   7   1   0      365.24      383.45      4.19 o 
   8   1   0      784.22      762.94      8.61 o 
   9   1   0        6.62        4.59      1.55 o 
  -8   2   0       63.97       54.92      1.50 o 
  -7   2   0      512.16      544.79      6.14 o 
  -6   2   0       74.23       80.85      1.16 o 
  -5   2   0     1071.50     1032.87     10.48 o 
  -4   2   0       49.00       68.47      0.94 o 
  -3   2   0      115.07      119.40      1.46 o 
  -2   2   0      142.02      107.69      1.28 o 
  -1   2   0      155.98      120.09      1.49 o 
   0   2   0     3073.12     2950.26     95.58 o 
   1   2   0     1566.06     1612.33     22.75 o 
   2   2   0       96.72       70.34      1.08 o 
   3   2   0     2022.89     2043.82     23.57 o 
   4   2   0     2542.39     2460.80     26.25 o 
   5   2   0        2.41        0.69      0.60 o 
   6   2   0     1649.38     1605.36     16.23 o 
   7   2   0      884.47      811.87      9.08 o 
   8   2   0      333.02      315.45      3.95 o 
  -8   3   0       81.89       62.15      1.54 o 
  -7   3   0        0.97        1.71      1.07 o 
  -6   3   0     2128.96     2065.52     22.26 o 
  -5   3   0       88.09      127.29      1.70 o 
  -4   3   0        0.72        0.65      0.47 o 
  -3   3   0      238.98      150.19      1.81 o 
  -2   3   0      242.51      293.85      4.36 o 
  -1   3   0        0.23        1.17      0.27 o 
   0   3   0     1797.06     1869.62     21.52 o 
   1   3   0     1713.29     1495.38     18.00 o 
   2   3   0      261.53      323.12      3.86 o 
   3   3   0       20.38       20.44      0.70 o 
   4   3   0      257.51      205.83      2.67 o 
   5   3   0      141.51      136.66      1.84 o 
   6   3   0      428.15      438.69      4.76 o 
   7   3   0       25.63       28.12      1.08 o 
   8   3   0      236.51      241.45      3.23 o 
  -8   4   0        1.54        1.28      1.44 o 
  -7   4   0      114.53      116.17      1.90 o 
  -6   4   0      262.23      289.51      3.51 o 
  -5   4   0     1156.64     1159.17     12.64 o 
  -4   4   0       48.13       73.84      1.34 o 
  -3   4   0      254.18      264.12      4.47 o 
  -2   4   0      693.91      910.28     13.44 o 
  -1   4   0        7.34       17.21      0.46 o 
   0   4   0     2123.03     2458.06     30.25 o 
   1   4   0       30.91       47.50      1.27 o 
   2   4   0        7.68       17.55      0.85 o 
   3   4   0       17.24       28.97      1.15 o 
   4   4   0       21.27       22.50      0.77 o 
   5   4   0      857.58      850.47     10.11 o 
   6   4   0       25.99       23.73      1.33 o 
   7   4   0      216.80      206.09      2.65 o 
   8   4   0      383.17      355.81      4.17 o 
  -8   5   0      335.16      307.27      7.08 o 
  -7   5   0        1.02        2.32      1.06 o 
  -6   5   0      512.20      471.39      6.24 o 
  -5   5   0     1671.72     1604.88     18.78 o 
  -4   5   0      473.87      492.51      6.04 o 
  -3   5   0      434.08      422.39      4.77 o 
  -2   5   0     1835.91     1763.65     19.28 o 
  -1   5   0      787.41      705.02      7.92 o 
   0   5   0      163.88      155.16      2.16 o 
   1   5   0       21.49       43.43      2.68 o 
   2   5   0      271.37      322.22      4.25 o 
   3   5   0     1273.95     1280.02     13.85 o 
   4   5   0      339.49      369.04      4.61 o 
   5   5   0       67.69       74.81      1.49 o 
   6   5   0      139.03      144.38      2.17 o 
   7   5   0       61.26       55.01      1.51 o 
   8   5   0      305.15      281.98      3.51 o 
  -7   6   0       15.88       16.90      1.29 o 
  -6   6   0      306.20      300.35      6.06 o 
  -5   6   0     1078.37     1075.35     15.83 o 
  -4   6   0      184.59      171.67      2.71 o 
  -3   6   0        3.02        1.08      0.63 o 
  -2   6   0     2528.74     2629.09     33.77 o 
  -1   6   0     1114.60     1081.37     13.80 o 
   0   6   0     1817.91     1840.61     23.84 o 
   1   6   0       88.58       91.59      1.40 o 
   2   6   0      768.62      678.63      8.56 o 
   3   6   0      790.45      815.67      8.98 o 
   4   6   0      539.64      548.81      7.05 o 
   5   6   0      204.88      218.81      3.07 o 
   6   6   0      202.27      216.26      2.90 o 
   7   6   0       12.87       14.65      1.43 o 
  -6   7   0        1.23        1.98      1.20 o 
  -5   7   0      819.47      869.34     10.01 o 
  -4   7   0      660.88      655.11      6.81 o 
  -3   7   0      352.67      394.51      4.05 o 
  -2   7   0       11.84        6.02      1.07 o 
  -1   7   0     2683.71     2679.53     34.76 o 
   0   7   0      371.00      365.10      4.61 o 
   1   7   0       90.37       86.11      2.15 o 
   2   7   0      701.02      720.23     10.38 o 
   3   7   0     2650.36     2701.31     29.00 o 
   4   7   0        0.83       -1.20      0.99 o 
   5   7   0        3.58        2.42      1.16 o 
   6   7   0      720.55      732.32      8.35 o 
   7   7   0      169.49      169.55      2.67 o 
  -6   8   0      196.86      206.37      4.08 o 
  -5   8   0      399.28      377.64      4.38 o 
  -4   8   0       82.95       73.32      1.61 o 
  -3   8   0      131.43      107.91      1.58 o 
  -2   8   0      456.33      485.35      4.92 o 
  -1   8   0       13.86       12.59      0.82 o 
   0   8   0      861.31      808.78      8.95 o 
   1   8   0      134.77      130.82      1.90 o 
   2   8   0      820.01      773.94      9.35 o 
   3   8   0      227.29      212.31      2.77 o 
   4   8   0      567.71      613.43      7.60 o 
   5   8   0       15.86       17.12      1.92 o 
   6   8   0       13.36       15.21      1.30 o 
  -5   9   0       25.63       25.20      1.55 o 
  -4   9   0       99.10      108.32      1.86 o 
  -3   9   0      171.65      146.97      2.09 o 
  -2   9   0      152.66      154.57      1.98 o 
  -1   9   0       18.70       29.10      1.02 o 
   0   9   0       19.22       23.86      1.05 o 
   1   9   0      505.39      518.49      7.03 o 
   2   9   0       76.56       71.74      1.45 o 
   3   9   0     1385.78     1451.81     15.98 o 
   4   9   0       40.78       37.02      1.48 o 
   5   9   0       81.18       87.62      1.88 o 
  -3  10   0      414.83      425.01      6.09 o 
  -2  10   0       18.49       19.64      1.21 o 
  -1  10   0       42.33       27.41      1.10 o 
   0  10   0       29.61       26.35      1.33 o 
   1  10   0       48.93       31.07      1.21 o 
   2  10   0       53.26       50.81      1.57 o 
   3  10   0      478.75      505.65      6.57 o 
   4  10   0       49.01       57.51      2.79 o 
  -1  11   0      152.39      140.65      3.22 o 
   0  11   0        1.85        2.29      1.15 o 
   1  11   0      219.44      234.58      3.30 o 
  -3 -10   1        0.52        2.84      1.13 o 
  -2 -10   1      338.89      382.66      4.68 o 
  -1 -10   1       51.69       36.83      1.18 o 
   0 -10   1       23.14       24.73      1.16 o 
   1 -10   1      108.79      136.54      2.04 o 
   2 -10   1      180.80      205.60      3.28 o 
   3 -10   1       10.05        9.07      1.22 o 
  -5  -9   1      374.40      358.16      4.98 o 
  -4  -9   1       11.38       12.57      1.20 o 
  -3  -9   1       37.18       43.07      1.24 o 
  -2  -9   1      183.32      166.37      2.56 o 
  -1  -9   1      291.79      261.98      3.62 o 
   0  -9   1        5.53        4.40      0.90 o 
   1  -9   1      120.66      104.06      2.24 o 
   2  -9   1       47.91       59.71      1.17 o 
   3  -9   1      270.16      275.38      3.33 o 
   4  -9   1       10.25       16.76      1.30 o 
   5  -9   1       19.74       15.34      1.50 o 
  -6  -8   1       73.44       68.29      2.17 o 
  -5  -8   1      114.78      124.76      2.13 o 
  -4  -8   1      817.32      827.68      9.28 o 
  -3  -8   1       34.42       38.83      1.15 o 
  -2  -8   1     1387.48     1421.45     16.62 o 
  -1  -8   1      109.05      118.36      2.36 o 
   0  -8   1     1195.17     1178.79     12.06 o 
   1  -8   1      192.52      190.15      2.61 o 
   2  -8   1      112.46      124.86      1.70 o 
   3  -8   1       51.87       44.94      1.08 o 
   4  -8   1      647.62      647.11      7.33 o 
   5  -8   1      273.17      282.36      6.10 o 
   6  -8   1      373.68      365.97      5.76 o 
  -6  -7   1       17.35       18.04      1.18 o 
  -5  -7   1      720.23      760.64      8.55 o 
  -4  -7   1      152.59      159.65      2.44 o 
  -3  -7   1       81.55       66.93      1.18 o 
  -2  -7   1       29.21       26.97      0.86 o 
  -1  -7   1     2925.04     2899.09     35.90 o 
   0  -7   1        0.41       -0.03      0.59 o 
   1  -7   1      147.36      155.39      1.81 o 
   2  -7   1     2079.39     2071.75     18.65 o 
   3  -7   1      118.16      113.20      1.53 o 
   4  -7   1       93.50       75.68      1.29 o 
   5  -7   1       89.16       95.71      2.02 o 
   6  -7   1     1074.10     1063.90     14.35 o 
  -7  -6   1      559.29      535.41      6.33 o 
  -6  -6   1       19.44       18.34      1.00 o 
  -5  -6   1        6.93        7.63      0.82 o 
  -4  -6   1      917.28      953.11     10.50 o 
  -3  -6   1        1.99        0.79      0.56 o 
  -2  -6   1      195.67      199.54      2.45 o 
  -1  -6   1      222.29      268.52      3.13 o 
   0  -6   1     3399.58     3315.94     35.33 o 
   1  -6   1       61.10       73.81      1.29 o 
   2  -6   1      339.85      342.88      3.30 o 
   3  -6   1     1200.11     1204.88     14.13 o 
   4  -6   1      965.90      974.09      9.99 o 
   5  -6   1      352.38      375.83      5.33 o 
   6  -6   1       41.19       37.27      1.39 o 
   7  -6   1      370.66      345.76      4.99 o 
  -8  -5   1      459.61      394.43      4.90 o 
  -7  -5   1      107.57      101.14      1.83 o 
  -6  -5   1      625.41      605.77      6.42 o 
  -5  -5   1        1.41        4.29      0.77 o 
  -4  -5   1      437.25      424.57      5.24 o 
  -3  -5   1      128.65      121.15      1.62 o 
  -2  -5   1      700.95      831.71      9.06 o 
  -1  -5   1        0.82        4.29      0.86 o 
   0  -5   1      789.42      974.50     12.86 o 
   1  -5   1     1025.10      923.82      8.85 o 
   2  -5   1        7.45        8.37      0.57 o 
   3  -5   1      444.83      397.27      5.50 o 
   4  -5   1      238.51      251.10      2.83 o 
   5  -5   1      163.69      176.26      2.71 o 
   6  -5   1      340.95      344.88      5.50 o 
   7  -5   1       32.69       44.53      1.39 o 
   8  -5   1      124.13      118.82      2.36 o 
  -8  -4   1       61.90       59.63      1.50 o 
  -7  -4   1      760.16      758.64      8.01 o 
  -6  -4   1      650.68      637.27      6.72 o 
  -5  -4   1      974.85      978.45     10.70 o 
  -4  -4   1      627.08      616.70      7.37 o 
  -3  -4   1     1157.12     1104.71     11.95 o 
  -2  -4   1      337.24      362.47      4.41 o 
  -1  -4   1      787.59      882.32     10.06 o 
   0  -4   1      108.74       63.41      0.85 o 
   1  -4   1     1488.41     1503.64     16.49 o 
   2  -4   1     1227.36     1337.67     17.43 o 
   3  -4   1       62.59       73.89      1.17 o 
   4  -4   1      974.38      868.37      8.57 o 
   5  -4   1      190.86      160.10      1.87 o 
   6  -4   1      193.62      209.95      2.40 o 
   7  -4   1      372.23      339.93      3.64 o 
   8  -4   1      147.52      135.28      3.01 o 
  -8  -3   1       45.34       46.71      1.43 o 
  -7  -3   1        0.85        1.12      0.86 o 
  -6  -3   1      153.31      136.08      1.82 o 
  -5  -3   1       40.82       39.21      0.79 o 
  -4  -3   1      610.25      612.74      7.28 o 
  -3  -3   1     1072.99     1091.91     12.74 o 
  -2  -3   1      719.25      636.93      6.91 o 
  -1  -3   1      551.84      605.61      6.56 o 
   0  -3   1        1.63        0.64      0.28 o 
   1  -3   1     2953.86     2703.39     28.80 o 
   2  -3   1      324.73      356.32      3.29 o 
   3  -3   1        4.40        8.44      2.52 o 
   4  -3   1     3614.58     3833.37     40.97 o 
   5  -3   1       19.79       14.66      0.72 o 
   6  -3   1        0.12        0.38      0.71 o 
   7  -3   1       12.84        9.65      0.95 o 
   8  -3   1      353.10      346.48      4.33 o 
  -8  -2   1        4.81        2.26      0.96 o 
  -7  -2   1        0.91        4.78      2.59 o 
  -6  -2   1      222.31      198.58      2.38 o 
  -5  -2   1     3017.67     3118.73     31.18 o 
  -4  -2   1      452.98      547.19      6.11 o 
  -3  -2   1      776.33      753.50      8.80 o 
  -2  -2   1      246.06      216.95      2.44 o 
  -1  -2   1       33.05       48.28      0.82 o 
   0  -2   1      508.97      539.25      5.09 o 
   1  -2   1     3598.26     3884.93     63.45 o 
   2  -2   1      607.04      503.68      4.80 o 
   3  -2   1        0.11        2.95      0.62 o 
   4  -2   1     1988.39     2125.01     21.29 o 
   5  -2   1      919.10      890.94      9.21 o 
   6  -2   1      263.62      259.23      2.73 o 
   7  -2   1      187.43      222.93      3.54 o 
   8  -2   1       74.80       64.42      1.54 o 
  -8  -1   1      307.81      292.50      3.68 o 
  -7  -1   1        2.70        3.55      0.77 o 
  -6  -1   1      211.09      213.33      2.67 o 
  -5  -1   1     2026.93     2015.19     20.22 o 
  -4  -1   1     6656.75     6702.48     77.21 o 
  -3  -1   1     5467.06     5441.65    108.08 o 
  -1  -1   1     1473.06     1618.93     20.44 o 
   0  -1   1     1441.09     1345.31     45.25 o 
   2  -1   1      556.33      558.65      5.61 o 
   3  -1   1     1703.75     1630.00     17.43 o 
   4  -1   1     1563.80     1513.96     15.20 o 
   5  -1   1      222.51      194.38      2.46 o 
   6  -1   1      126.83      112.17      1.53 o 
   7  -1   1        0.71        0.09      0.83 o 
   8  -1   1      895.63      852.57      8.90 o 
   9  -1   1       26.05       25.11      1.38 o 
  -9   0   1      259.93      241.02      3.34 o 
  -8   0   1       50.30       50.30      1.28 o 
  -7   0   1        6.03        5.40      0.96 o 
  -6   0   1      107.03      103.93      1.83 o 
  -5   0   1      427.39      442.25      4.96 o 
  -4   0   1       21.41       42.13      0.94 o 
  -3   0   1      713.53      860.17      9.28 o 
  -1   0   1       97.86       76.47      0.86 o 
   2   0   1     1647.64     1505.07     14.14 o 
   3   0   1       31.18       27.44      0.48 o 
   4   0   1      152.24      141.28      1.79 o 
   5   0   1      935.99      929.05      9.44 o 
   6   0   1       27.15       30.75      0.87 o 
   7   0   1       53.11       58.66      1.46 o 
   8   0   1       23.37       25.73      1.12 o 
   9   0   1      580.57      599.49      7.01 o 
  -8   1   1      731.53      712.24      8.04 o 
  -7   1   1       13.24       17.78      0.96 o 
  -6   1   1        4.40        5.98      0.74 o 
  -5   1   1      352.55      347.21      3.94 o 
  -4   1   1     4082.21     4182.01     48.18 o 
  -3   1   1     1154.46     1197.88     12.03 o 
  -2   1   1     1872.75     1877.29     23.69 o 
   0   1   1      714.04      719.75     10.13 o 
   2   1   1      866.72      990.16     10.60 o 
   3   1   1      477.44      372.28      4.10 o 
   4   1   1      140.29      133.57      1.89 o 
   5   1   1      131.99      119.88      1.41 o 
   6   1   1     1001.11      977.99     10.01 o 
   7   1   1      387.68      345.56      3.74 o 
   8   1   1       75.26       67.24      1.53 o 
   9   1   1      155.92      124.10      2.26 o 
  -8   2   1      224.44      204.34      3.08 o 
  -7   2   1      123.17      130.86      1.91 o 
  -6   2   1      661.99      646.27      8.67 o 
  -5   2   1      515.31      430.70      4.82 o 
  -4   2   1      503.35      469.29      5.21 o 
  -3   2   1       69.41       69.09      1.02 o 
  -2   2   1     3162.74     2830.28     39.96 o 
  -1   2   1       53.35       71.41      1.01 o 
   1   2   1       44.93       56.04      0.85 o 
   2   2   1     1450.61     1407.91     16.23 o 
   3   2   1      467.32      414.60      5.45 o 
   4   2   1      721.40      684.59      8.31 o 
   5   2   1      314.26      260.98      2.70 o 
   6   2   1     1295.74     1289.59     12.38 o 
   7   2   1     1451.62     1513.71     16.48 o 
   8   2   1        0.23       -0.21      1.03 o 
   9   2   1       42.43       51.48      1.68 o 
  -8   3   1     1219.96     1137.26     14.34 o 
  -7   3   1      112.51       97.73      1.82 o 
  -6   3   1      115.37      103.80      1.56 o 
  -5   3   1      373.60      419.18      4.76 o 
  -4   3   1      304.42      357.02      4.04 o 
  -3   3   1      292.45      345.48      4.56 o 
  -2   3   1       10.85       10.21      0.49 o 
  -1   3   1     2155.08     2045.64     28.86 o 
   0   3   1      127.42      145.36      3.51 o 
   1   3   1     3097.77     3163.08     44.44 o 
   2   3   1       26.46       11.49      0.67 o 
   3   3   1     4805.24     4695.11     59.17 o 
   4   3   1     1259.42     1333.87     17.05 o 
   5   3   1        0.57        1.47      0.72 o 
   6   3   1        1.66        0.94      0.76 o 
   7   3   1      167.79      151.43      2.07 o 
   8   3   1       87.91       88.39      1.65 o 
  -8   4   1      281.78      256.98      5.07 o 
  -7   4   1      947.39      888.96     16.31 o 
  -6   4   1       19.47       28.62      1.00 o 
  -5   4   1       27.71       25.31      0.81 o 
  -4   4   1      302.16      248.20      3.38 o 
  -3   4   1       81.59      118.38      2.06 o 
  -2   4   1      130.24      162.15      2.44 o 
  -1   4   1        0.56        5.56      1.03 o 
   0   4   1     3890.12     3870.29     54.55 o 
   1   4   1      817.38      851.75     12.96 o 
   2   4   1      145.17      167.37      2.49 o 
   3   4   1      695.41      627.88      7.45 o 
   4   4   1      966.76      890.51     11.51 o 
   5   4   1      355.35      358.48      4.51 o 
   6   4   1       20.69       19.82      0.93 o 
   7   4   1     1405.11     1396.14     14.34 o 
   8   4   1       25.28       28.09      1.28 o 
  -8   5   1      131.87      117.07      3.02 o 
  -7   5   1      255.00      280.15      5.26 o 
  -6   5   1      477.36      490.25     10.28 o 
  -5   5   1       63.55       68.10      3.48 o 
  -4   5   1      348.87      342.77      4.73 o 
  -3   5   1      130.18      107.04      1.81 o 
  -2   5   1      646.71      687.88      7.55 o 
  -1   5   1      167.72      126.83      1.72 o 
   0   5   1        0.71        5.74      0.53 o 
   1   5   1     4376.82     4317.81     65.76 o 
   2   5   1     2075.84     2210.69     29.62 o 
   3   5   1      404.12      382.29      4.66 o 
   4   5   1      264.24      260.28      3.74 o 
   5   5   1      161.57      167.25      2.40 o 
   6   5   1      108.94      106.66      1.79 o 
   7   5   1       83.44       92.53      1.73 o 
   8   5   1      779.23      709.33      7.67 o 
  -7   6   1      783.80      795.27      9.93 o 
  -6   6   1      159.40      152.09      3.10 o 
  -5   6   1      336.65      307.37      4.31 o 
  -4   6   1      506.34      520.31      6.39 o 
  -3   6   1      875.16      841.08     10.01 o 
  -2   6   1     2248.80     2337.85     28.71 o 
  -1   6   1        7.11        3.62      0.58 o 
   0   6   1     1276.79     1214.03     15.67 o 
   1   6   1      114.86      139.92      2.82 o 
   2   6   1      494.25      488.02      7.33 o 
   3   6   1      659.66      698.11      8.31 o 
   4   6   1     1921.96     1953.00     24.90 o 
   5   6   1       51.55       55.35      1.71 o 
   6   6   1        2.24        2.72      1.05 o 
   7   6   1      905.03      882.80      9.31 o 
  -6   7   1      232.47      231.02      3.21 o 
  -5   7   1        2.23        1.04      0.98 o 
  -4   7   1       19.84       19.42      0.88 o 
  -3   7   1      587.65      567.58      7.33 o 
  -2   7   1     1102.12     1059.44     19.62 o 
  -1   7   1       52.90       46.39      0.88 o 
   0   7   1       91.27       98.07      2.41 o 
   1   7   1      792.54      763.00     11.72 o 
   2   7   1       15.53       18.13      0.74 o 
   3   7   1       16.99       19.83      0.99 o 
   4   7   1        1.19        0.71      1.00 o 
   5   7   1      404.61      398.43      5.18 o 
   6   7   1       39.30       40.25      1.54 o 
   7   7   1       12.91       11.85      1.29 o 
  -6   8   1      655.18      571.66      7.41 o 
  -5   8   1      350.29      386.28      4.87 o 
  -4   8   1       61.94       76.51      1.40 o 
  -3   8   1       17.27       20.95      0.91 o 
  -2   8   1      423.38      409.93      4.82 o 
  -1   8   1      779.98      763.41     12.96 o 
   0   8   1      580.98      521.64     10.89 o 
   1   8   1      503.71      512.04      8.80 o 
   2   8   1     1071.58     1117.22     21.65 o 
   3   8   1       33.56       32.61      1.07 o 
   4   8   1        4.86        5.27      1.12 o 
   5   8   1       87.07       98.12      1.96 o 
   6   8   1      179.75      179.73      2.95 o 
  -5   9   1        3.75        4.92      1.14 o 
  -4   9   1       18.65       17.75      1.05 o 
  -3   9   1      127.25      167.72      2.40 o 
  -2   9   1      322.96      337.89      6.29 o 
  -1   9   1      305.03      279.27      4.86 o 
   0   9   1        2.07       -0.76      1.12 o 
   1   9   1      392.38      376.76      6.21 o 
   2   9   1       88.23       76.23      1.67 o 
   3   9   1      116.42      117.43      2.53 o 
   4   9   1      237.46      263.37      3.81 o 
   5   9   1      189.79      196.84      3.12 o 
  -3  10   1        4.83        4.91      1.10 o 
  -2  10   1      155.87      177.42      4.51 o 
  -1  10   1      232.61      218.52      3.58 o 
   0  10   1      254.41      245.98      3.21 o 
   1  10   1       32.90       39.27      1.30 o 
   2  10   1      421.71      431.37      5.66 o 
   3  10   1       52.39       57.05      1.78 o 
   4  10   1        0.01        0.64      1.46 o 
  -1  11   1      650.35      685.93      9.40 o 
   0  11   1      446.63      473.58      6.84 o 
   1  11   1       58.05       68.52      1.90 o 
  -3 -10   2      133.78      144.38      2.42 o 
  -2 -10   2       15.84       18.87      1.15 o 
  -1 -10   2      113.25      110.11      1.81 o 
   0 -10   2      132.93      128.26      2.47 o 
   1 -10   2       31.24       35.86      1.24 o 
   2 -10   2        0.72        1.77      1.67 o 
   3 -10   2      317.08      319.87      4.12 o 
  -4  -9   2       47.42       42.53      1.86 o 
  -3  -9   2      448.73      445.37      5.35 o 
  -2  -9   2       89.26      106.63      2.47 o 
  -1  -9   2       24.58       23.94      1.07 o 
   0  -9   2       69.58       53.52      1.25 o 
   1  -9   2      725.83      722.16      9.12 o 
   2  -9   2        0.06       -0.16      1.05 o 
   3  -9   2        7.12        4.35      1.07 o 
   4  -9   2      287.93      296.83      4.54 o 
   5  -9   2        2.63       -0.58      1.35 o 
  -6  -8   2      390.11      386.74      5.27 o 
  -5  -8   2      212.97      200.46      3.09 o 
  -4  -8   2      295.01      329.15      4.08 o 
  -3  -8   2      441.50      452.03      4.94 o 
  -2  -8   2     1190.66     1186.04     12.12 o 
  -1  -8   2       48.28       54.16      1.17 o 
   0  -8   2      231.61      232.32      2.74 o 
   1  -8   2       16.34       15.98      0.78 o 
   2  -8   2      632.48      600.06      6.27 o 
   3  -8   2      467.25      487.05      5.00 o 
   4  -8   2        3.33        6.44      1.01 o 
   5  -8   2      148.41      156.57      2.46 o 
   6  -8   2        5.91        4.26      1.45 o 
  -6  -7   2      410.69      433.90      5.69 o 
  -5  -7   2       58.35       65.40      1.50 o 
  -4  -7   2       51.00       56.34      1.34 o 
  -3  -7   2     1828.82     1823.60     18.45 o 
  -2  -7   2      544.86      519.89      6.61 o 
  -1  -7   2     1843.63     1918.28     19.31 o 
   0  -7   2      202.43      192.10      2.26 o 
   1  -7   2     1925.58     1945.09     20.06 o 
   2  -7   2      771.36      802.17      7.43 o 
   3  -7   2        2.18        1.64      0.81 o 
   4  -7   2      272.79      274.95      3.61 o 
   5  -7   2       64.98       55.06      1.75 o 
   6  -7   2       48.54       51.41      2.29 o 
  -7  -6   2      103.97       90.24      2.03 o 
  -6  -6   2      430.27      414.87      4.91 o 
  -5  -6   2       19.88       14.25      1.09 o 
  -4  -6   2      448.99      456.92      4.88 o 
  -3  -6   2        0.21        0.86      0.56 o 
  -2  -6   2      948.53      850.55      8.70 o 
  -1  -6   2      385.29      380.33      4.06 o 
   0  -6   2      219.27      260.03      2.88 o 
   1  -6   2      880.04      836.13      8.11 o 
   2  -6   2     2112.21     2106.35     18.91 o 
   3  -6   2        3.46        1.30      0.59 o 
   4  -6   2       12.00       16.13      1.06 o 
   5  -6   2      434.27      464.69      5.41 o 
   6  -6   2        3.14        0.95      0.98 o 
   7  -6   2       62.91       65.51      2.28 o 
  -7  -5   2       13.51       11.75      1.52 o 
  -6  -5   2      105.14      117.59      1.72 o 
  -5  -5   2      245.06      232.63      2.91 o 
  -4  -5   2       32.42       37.32      0.90 o 
  -3  -5   2       63.10       56.81      0.87 o 
  -2  -5   2      209.05      276.61      3.00 o 
  -1  -5   2      569.33      507.05      5.26 o 
   0  -5   2       64.96      120.36      1.38 o 
   1  -5   2      938.89      934.97     10.49 o 
   2  -5   2     1031.46      994.96     10.76 o 
   3  -5   2      878.49      856.83     11.77 o 
   4  -5   2       15.21       16.30      2.16 o 
   5  -5   2      133.88      129.09      2.05 o 
   6  -5   2      927.82      911.40     10.85 o 
   7  -5   2       37.42       34.74      1.18 o 
   8  -5   2       43.21       40.17      1.91 o 
  -8  -4   2       19.38       20.52      1.45 o 
  -7  -4   2      130.05      121.33      1.85 o 
  -6  -4   2      493.43      473.41      5.06 o 
  -5  -4   2      604.48      622.89      6.96 o 
  -4  -4   2      453.94      452.16      5.14 o 
  -3  -4   2      101.35      117.42      1.42 o 
  -2  -4   2     1580.84     1632.44     17.50 o 
  -1  -4   2       82.45       85.78      1.07 o 
   0  -4   2      719.92      656.86      6.32 o 
   1  -4   2      558.74      478.38      4.41 o 
   2  -4   2     3072.73     3030.86     33.90 o 
   3  -4   2      491.27      508.13      5.82 o 
   4  -4   2        1.77        1.70      0.49 o 
   5  -4   2      681.37      631.50      6.66 o 
   6  -4   2      335.43      338.66      3.80 o 
   7  -4   2      166.70      172.60      2.13 o 
   8  -4   2       79.70       73.38      1.68 o 
  -8  -3   2      519.05      501.12      5.92 o 
  -7  -3   2      558.24      556.28      5.99 o 
  -6  -3   2       97.55       92.41      1.53 o 
  -5  -3   2        4.78        5.11      0.54 o 
  -4  -3   2      210.49      171.95      2.11 o 
  -3  -3   2      448.61      482.16      5.32 o 
  -2  -3   2       17.06       26.03      0.50 o 
  -1  -3   2      112.73       50.58      0.65 o 
   0  -3   2     1453.04     1522.68     13.61 o 
   1  -3   2       54.68       85.67      0.87 o 
   2  -3   2       67.73       60.67      0.96 o 
   3  -3   2      202.67      159.31      1.97 o 
   4  -3   2       71.57       66.60      1.24 o 
   5  -3   2      586.32      631.49      6.53 o 
   6  -3   2     1496.79     1451.08     17.23 o 
   7  -3   2      180.22      185.34      2.23 o 
   8  -3   2       13.83        7.85      1.38 o 
  -8  -2   2       67.71       87.49      1.71 o 
  -7  -2   2     4072.06     3803.34     40.80 o 
  -6  -2   2     1838.85     1798.72     18.14 o 
  -5  -2   2      868.71      894.39      9.80 o 
  -4  -2   2     7209.08     7250.04     77.35 o 
  -3  -2   2     2459.90     2445.91     28.20 o 
  -2  -2   2      642.27      734.38      7.38 o 
  -1  -2   2      995.93     1065.20     10.03 o 
   2  -2   2      105.98      161.10      1.82 o 
   3  -2   2       93.41       92.67      1.19 o 
   4  -2   2     1889.55     1908.96     20.47 o 
   5  -2   2     1975.64     2026.10     22.37 o 
   6  -2   2      255.52      233.59      2.90 o 
   7  -2   2      780.58      734.48      8.06 o 
   8  -2   2        5.76        9.82      1.05 o 
  -8  -1   2      324.41      304.59      3.82 o 
  -7  -1   2       33.69       34.48      1.16 o 
  -6  -1   2     1597.51     1624.03     17.52 o 
  -5  -1   2     1341.65     1353.49     13.69 o 
  -4  -1   2    11215.70    11247.38    158.69 o 
  -3  -1   2     4567.55     4678.86     65.87 o 
  -2  -1   2     3366.61     3628.16     51.23 o 
   0  -1   2     1228.63     1153.21     12.59 o 
   2  -1   2      527.31      535.77      4.42 o 
   3  -1   2      174.11      136.84     10.77 o 
   4  -1   2       24.53       21.48      0.46 o 
   5  -1   2      493.64      535.84      5.26 o 
   6  -1   2     1019.09     1056.05     10.15 o 
   7  -1   2       25.42       19.26      1.18 o 
   8  -1   2       12.13       14.34      1.58 o 
   9  -1   2      246.33      242.53      3.51 o 
  -8   0   2        0.91        2.57      1.42 o 
  -7   0   2      477.52      498.50      5.73 o 
  -6   0   2      594.31      615.43      6.89 o 
  -5   0   2       96.32       90.51      1.33 o 
  -4   0   2     2416.21     2392.63     25.62 o 
  -3   0   2     9211.55     9269.66    261.72 o 
  -2   0   2     2546.47     2581.06     29.78 o 
  -1   0   2     1964.89     1946.27     27.42 o 
   1   0   2       32.71       29.49      0.63 o 
   3   0   2        5.54       10.39      0.37 o 
   4   0   2     3972.75     3791.84     35.73 o 
   5   0   2        0.33        3.96      0.72 o 
   6   0   2      339.80      344.20      3.51 o 
   7   0   2     1811.31     1743.69     17.63 o 
   8   0   2       98.96       88.27      1.54 o 
   9   0   2       31.11       29.86      1.59 o 
  -8   1   2       82.79       81.85      1.70 o 
  -7   1   2        1.29        3.49      0.96 o 
  -6   1   2     1251.74     1251.79     13.63 o 
  -5   1   2     1391.18     1399.22     15.05 o 
  -4   1   2      101.79      195.69      3.63 o 
  -3   1   2     3978.87     3903.53     41.61 o 
  -2   1   2      389.72      362.11      4.25 o 
   0   1   2      895.08      929.80     13.14 o 
   1   1   2     2341.20     2418.13     67.87 o 
   2   1   2     1017.05      977.86      8.76 o 
   3   1   2      303.77      289.52      2.71 o 
   4   1   2      257.53      228.52      2.34 o 
   5   1   2     1601.14     1611.66     14.49 o 
   6   1   2        0.04       -1.03      0.68 o 
   7   1   2       38.65       43.78      0.91 o 
   8   1   2      743.95      753.57      8.54 o 
   9   1   2      164.48      141.87      2.38 o 
  -8   2   2      224.56      178.74      3.56 o 
  -7   2   2       73.49       79.77      1.58 o 
  -6   2   2      629.51      631.63      7.61 o 
  -5   2   2      130.50      141.47      1.64 o 
  -4   2   2      139.42      110.99      1.42 o 
  -3   2   2      151.09      163.95      2.87 o 
  -2   2   2     1117.21     1202.15     19.77 o 
  -1   2   2      906.09      818.60      8.78 o 
   1   2   2      324.66      287.90      3.42 o 
   2   2   2     5307.99     5099.54    101.57 o 
   3   2   2      144.85      237.12      2.94 o 
   4   2   2     1741.65     1765.94     18.96 o 
   5   2   2      996.36      967.29     10.18 o 
   6   2   2        1.84        2.52      0.69 o 
   7   2   2      410.65      386.02      4.30 o 
   8   2   2       19.16       17.69      1.05 o 
   9   2   2      401.25      354.90      4.57 o 
  -8   3   2      152.62      123.50      2.56 o 
  -7   3   2       91.21       84.01      1.83 o 
  -6   3   2       97.03       82.78      1.59 o 
  -5   3   2      104.57      141.79      2.21 o 
  -4   3   2      711.97      697.53      9.03 o 
  -3   3   2       18.94        8.41      0.66 o 
  -2   3   2      204.39      187.17      2.54 o 
  -1   3   2       27.93       32.88      0.65 o 
   0   3   2     1656.75     1755.78     24.79 o 
   1   3   2     1591.58     1547.03     19.48 o 
   2   3   2      139.58      164.02      2.09 o 
   3   3   2      812.16      771.01      9.05 o 
   4   3   2     2245.30     2190.24     27.78 o 
   5   3   2     1299.44     1251.24     14.70 o 
   6   3   2      112.48      119.91      1.70 o 
   7   3   2        0.17        1.10      0.82 o 
   8   3   2      214.77      214.29      2.62 o 
  -8   4   2      522.58      510.89     15.52 o 
  -7   4   2        9.08        5.48      1.46 o 
  -6   4   2      302.01      298.36      3.86 o 
  -5   4   2      409.70      412.91      5.09 o 
  -4   4   2      256.79      293.47      4.00 o 
  -3   4   2      242.58      280.02      4.99 o 
  -2   4   2      335.12      288.87      3.87 o 
  -1   4   2       70.26       58.64      4.80 o 
   0   4   2      317.71      334.54      4.20 o 
   1   4   2      957.35      854.87     10.75 o 
   2   4   2       18.16       67.58      0.93 o 
   3   4   2      138.37      124.85      1.72 o 
   4   4   2        1.63        0.66      1.15 o 
   5   4   2     1046.62     1058.08     13.70 o 
   6   4   2       50.48       49.19      1.16 o 
   7   4   2       34.66       38.30      1.12 o 
   8   4   2       56.77       60.36      1.40 o 
  -7   5   2        0.61       -0.23      1.17 o 
  -6   5   2      268.82      274.62      4.36 o 
  -5   5   2     1375.91     1382.29     21.84 o 
  -4   5   2     1050.78     1009.78     14.58 o 
  -3   5   2       58.23       60.35      1.25 o 
  -2   5   2        9.92        5.49      1.31 o 
  -1   5   2     8293.12     8494.29    107.16 o 
   0   5   2        9.04        9.70      2.02 o 
   1   5   2        7.31        8.50      0.42 o 
   2   5   2     1528.24     1559.72     21.48 o 
   3   5   2     1155.55     1137.00     13.37 o 
   4   5   2      874.22      855.61     11.15 o 
   5   5   2      141.12      140.41      2.16 o 
   6   5   2      827.80      836.77      9.35 o 
   7   5   2       69.34       58.90      1.27 o 
   8   5   2      302.42      286.20      3.38 o 
  -7   6   2       52.41       48.04      3.57 o 
  -6   6   2      221.22      237.33      3.63 o 
  -5   6   2     2279.65     2218.07     36.51 o 
  -4   6   2      494.52      470.75      6.51 o 
  -3   6   2        0.16        0.49      0.70 o 
  -2   6   2      285.28      250.17      4.08 o 
  -1   6   2      414.81      419.66      5.10 o 
   0   6   2     1607.80     1631.00     18.88 o 
   1   6   2      299.51      324.28      4.30 o 
   2   6   2      147.99      142.13      2.31 o 
   3   6   2       77.29       69.73      1.35 o 
   4   6   2      501.32      498.65      7.79 o 
   5   6   2     1050.16     1073.19     13.98 o 
   6   6   2       55.57       65.11      1.69 o 
   7   6   2      111.93      104.00      1.84 o 
  -6   7   2      330.32      303.32      5.60 o 
  -5   7   2      231.26      257.12      4.27 o 
  -4   7   2      616.77      600.07      8.78 o 
  -3   7   2       49.92       60.72      1.42 o 
  -2   7   2        0.90        1.17      0.63 o 
  -1   7   2     2108.55     2140.88     41.45 o 
   0   7   2      315.46      303.41      3.81 o 
   1   7   2      181.12      212.96      3.25 o 
   2   7   2       67.58       60.03      1.76 o 
   3   7   2     2154.22     2197.99     31.11 o 
   4   7   2       13.49       15.89      1.29 o 
   5   7   2      502.26      479.26      6.11 o 
   6   7   2      556.02      554.95      7.01 o 
   7   7   2       72.29       65.62      1.66 o 
  -6   8   2      338.52      327.20      4.19 o 
  -5   8   2      174.99      169.21      3.15 o 
  -4   8   2       29.31       27.97      1.18 o 
  -3   8   2      497.33      473.52      8.20 o 
  -2   8   2      945.95      984.85     14.90 o 
  -1   8   2      454.29      442.50      5.50 o 
   0   8   2      988.90     1017.78     12.48 o 
   1   8   2       10.57        6.56      0.78 o 
   2   8   2      378.83      383.43      8.16 o 
   3   8   2      571.73      578.03      7.98 o 
   4   8   2      224.71      237.39      3.75 o 
   5   8   2       57.01       68.57      1.70 o 
   6   8   2       24.54       26.40      1.30 o 
  -5   9   2       79.98       93.32      1.83 o 
  -4   9   2       66.36       67.70      1.44 o 
  -3   9   2        0.83        0.34      1.13 o 
  -2   9   2      527.36      511.83     10.08 o 
  -1   9   2      243.95      221.50      4.31 o 
   0   9   2       16.58       13.30      0.86 o 
   1   9   2        0.80        2.68      0.95 o 
   2   9   2        5.73        4.84      1.08 o 
   3   9   2      339.86      342.00      4.90 o 
   4   9   2       12.67       10.33      1.26 o 
   5   9   2        7.12        5.47      1.38 o 
  -3  10   2      100.78      101.90      2.41 o 
  -2  10   2        4.27        3.56      1.32 o 
  -1  10   2      104.73       94.55      2.02 o 
   0  10   2     1595.66     1611.50     29.68 o 
   1  10   2       72.56       69.21      2.07 o 
   2  10   2        0.35       -0.17      1.10 o 
   3  10   2      106.56      132.52      2.22 o 
   4  10   2      299.94      306.89      4.52 o 
  -1  11   2        0.60       -1.10      1.26 o 
   0  11   2      426.14      418.83      5.55 o 
   1  11   2      156.59      137.18      3.54 o 
   2  11   2        5.00        3.51      1.34 o 
  -2 -10   3      217.75      241.83      3.40 o 
  -1 -10   3       53.17       59.42      1.75 o 
   0 -10   3      148.69      150.75      2.35 o 
   1 -10   3      233.95      239.58      3.23 o 
   2 -10   3      142.27      164.03      3.40 o 
   3 -10   3        7.26        9.85      1.64 o 
  -4  -9   3       96.85       99.23      2.16 o 
  -3  -9   3       17.51       24.76      1.09 o 
  -2  -9   3       35.02       43.02      1.33 o 
  -1  -9   3      815.66      835.31      8.73 o 
   0  -9   3        5.08        2.66      0.89 o 
   1  -9   3        6.19        4.73      1.04 o 
   2  -9   3      294.08      307.98      3.90 o 
   3  -9   3       37.23       42.07      1.48 o 
   4  -9   3        1.55       -0.44      1.25 o 
  -5  -8   3      123.26      128.34      2.41 o 
  -4  -8   3      653.05      629.81      7.86 o 
  -3  -8   3      158.93      181.25      2.31 o 
  -2  -8   3      610.12      584.14      6.21 o 
  -1  -8   3       52.18       53.99      1.15 o 
   0  -8   3     1367.71     1407.69     14.33 o 
   1  -8   3      470.13      456.10      5.06 o 
   2  -8   3      164.89      151.35      2.01 o 
   3  -8   3      405.08      423.72      4.70 o 
   4  -8   3      312.90      321.88      3.77 o 
   5  -8   3      533.93      559.75      6.60 o 
  -6  -7   3       63.88       66.19      1.74 o 
  -5  -7   3      419.51      423.62      5.55 o 
  -4  -7   3       91.15       92.30      1.49 o 
  -3  -7   3      451.02      475.84      5.08 o 
  -2  -7   3       46.76       54.38      1.43 o 
  -1  -7   3      914.93      872.43      8.97 o 
   0  -7   3       37.13       44.14      0.96 o 
   1  -7   3      154.05      152.86      1.89 o 
   2  -7   3      592.10      598.22      5.95 o 
   3  -7   3      318.49      314.17      3.88 o 
   4  -7   3        2.09        0.67      0.86 o 
   5  -7   3      110.97      107.86      2.08 o 
   6  -7   3      993.18     1042.57     12.62 o 
  -7  -6   3      342.14      355.67      4.83 o 
  -6  -6   3       60.11       60.19      1.63 o 
  -5  -6   3      555.15      551.78      6.31 o 
  -4  -6   3      219.48      224.06      2.46 o 
  -3  -6   3      193.40      183.25      2.17 o 
  -2  -6   3        1.43        2.50      0.78 o 
  -1  -6   3      948.50      979.28      9.98 o 
   0  -6   3     2006.69     1911.42     19.17 o 
   1  -6   3       13.72       13.24      0.71 o 
   2  -6   3      118.36      119.68      2.09 o 
   3  -6   3      199.55      222.73      2.47 o 
   4  -6   3      222.70      224.80      2.45 o 
   5  -6   3        0.69       -1.36      0.91 o 
   6  -6   3       17.06       18.39      1.62 o 
   7  -6   3      497.02      494.12      6.38 o 
  -7  -5   3       20.00       19.70      1.76 o 
  -6  -5   3      753.13      753.14      8.46 o 
  -5  -5   3      233.63      246.67      3.04 o 
  -4  -5   3        5.24        9.02      0.68 o 
  -3  -5   3     1029.94     1022.52     10.42 o 
  -2  -5   3      860.75      856.34      8.73 o 
  -1  -5   3      447.25      434.45      4.56 o 
   0  -5   3      416.36      456.96      4.51 o 
   1  -5   3     2889.42     2818.88     25.50 o 
   2  -5   3        6.41        9.23      0.55 o 
   3  -5   3       57.92       42.98      1.27 o 
   4  -5   3      648.45      654.24      6.06 o 
   5  -5   3       62.28       60.26      1.13 o 
   6  -5   3      146.03      140.16      2.03 o 
   7  -5   3       22.12       21.25      1.17 o 
  -8  -4   3       27.35       33.24      1.47 o 
  -7  -4   3      159.62      170.07      2.71 o 
  -6  -4   3        8.85        9.71      0.87 o 
  -5  -4   3      683.61      643.34      7.16 o 
  -4  -4   3      361.25      392.16      4.46 o 
  -3  -4   3      540.10      482.33      5.01 o 
  -2  -4   3      356.21      329.62      3.27 o 
  -1  -4   3       37.36       51.64      0.69 o 
   0  -4   3     1713.51     1571.30     14.07 o 
   1  -4   3     1077.85     1087.90      8.94 o 
   2  -4   3      774.96      790.39      6.84 o 
   3  -4   3       77.28       73.28      1.76 o 
   4  -4   3      561.21      512.53      5.49 o 
   5  -4   3      112.15      103.94      1.67 o 
   6  -4   3       13.83       17.10      0.84 o 
   7  -4   3       87.65       98.24      2.26 o 
   8  -4   3      556.03      523.67      6.22 o 
  -8  -3   3      857.25      772.41      8.78 o 
  -7  -3   3      218.32      214.10      2.69 o 
  -6  -3   3     2932.27     2920.27     31.38 o 
  -5  -3   3        6.56        7.52      0.56 o 
  -4  -3   3        1.03        2.72      0.88 o 
  -3  -3   3      225.21      213.32      2.49 o 
  -2  -3   3      467.71      464.98      4.77 o 
  -1  -3   3       78.97       66.18      0.79 o 
   0  -3   3      312.34      289.48      2.68 o 
   1  -3   3     4696.18     4601.59     89.72 o 
   2  -3   3       17.61       13.18      0.85 o 
   3  -3   3      378.80      381.95      3.43 o 
   4  -3   3     1600.84     1596.94     16.51 o 
   5  -3   3     1275.13     1243.37     18.20 o 
   6  -3   3      443.62      452.37      5.38 o 
   7  -3   3       67.02       57.83      1.16 o 
   8  -3   3      109.26      104.14      1.81 o 
  -8  -2   3     1060.25      982.87     10.92 o 
  -7  -2   3      261.81      245.95      3.29 o 
  -6  -2   3     3253.33     3149.16     31.56 o 
  -5  -2   3     1225.87     1244.27     13.50 o 
  -4  -2   3      454.84      508.10      5.29 o 
  -3  -2   3      359.14      348.08      3.87 o 
  -2  -2   3      344.00      287.75      3.19 o 
  -1  -2   3      275.28      319.00      5.50 o 
   0  -2   3      134.33      112.46      1.20 o 
   2  -2   3       42.81       95.16      1.00 o 
   3  -2   3      209.10      224.23      1.97 o 
   4  -2   3      344.04      309.32      2.94 o 
   5  -2   3     1915.76     1890.14     17.95 o 
   6  -2   3      154.89      183.25      1.96 o 
   7  -2   3       14.38       18.13      0.81 o 
   8  -2   3       11.86       18.20      1.54 o 
  -8  -1   3      477.69      448.37      5.31 o 
  -7  -1   3        0.62        1.27      1.00 o 
  -6  -1   3      756.55      810.80      8.95 o 
  -5  -1   3      968.97     1009.45     10.99 o 
  -4  -1   3      558.31      669.99      7.37 o 
  -3  -1   3     2964.72     3210.69     37.01 o 
  -2  -1   3      571.87      735.43      7.91 o 
  -1  -1   3     3867.68     3646.31     52.96 o 
   2  -1   3        1.20        4.60      0.93 o 
   3  -1   3     2181.45     2024.43     19.02 o 
   4  -1   3      356.03      295.02      3.09 o 
   5  -1   3      823.07      778.79      9.47 o 
   6  -1   3     1166.75     1098.02     10.00 o 
   7  -1   3       59.86       62.03      1.24 o 
   8  -1   3      931.44      916.82      9.00 o 
   9  -1   3      266.62      234.88      3.22 o 
  -8   0   3       74.42       75.40      1.76 o 
  -7   0   3      186.40      162.66      2.24 o 
  -6   0   3      312.19      295.76      3.51 o 
  -5   0   3     1790.90     1778.41     19.09 o 
  -4   0   3      245.02      262.19      3.03 o 
  -3   0   3        6.32        4.18      0.78 o 
  -2   0   3     2046.91     1846.35     26.06 o 
  -1   0   3     2450.72     2510.28     40.84 o 
   1   0   3       41.88       27.10      0.46 o 
   2   0   3     1223.15     1120.45      9.58 o 
   3   0   3     2804.46     2813.87     25.10 o 
   4   0   3       55.65       48.01      0.80 o 
   5   0   3     1244.42     1128.42     10.78 o 
   6   0   3      605.14      659.97      7.80 o 
   7   0   3      974.65      978.99     10.17 o 
   8   0   3     1038.11      955.61      9.36 o 
   9   0   3      855.08      891.23      9.43 o 
  -8   1   3      539.89      524.82      6.61 o 
  -7   1   3      553.99      443.97      5.56 o 
  -6   1   3        0.84        0.38      0.60 o 
  -5   1   3      449.75      483.46      5.40 o 
  -4   1   3      987.57      886.40      9.61 o 
  -3   1   3      842.71      996.29     11.59 o 
  -2   1   3      613.47      635.86      8.12 o 
   0   1   3       17.68       27.58      5.35 o 
   1   1   3      276.94      291.06      2.68 o 
   2   1   3      628.29      759.27      6.52 o 
   3   1   3     1987.58     1808.56     16.14 o 
   4   1   3      425.09      395.57      3.69 o 
   5   1   3      360.21      361.85      3.65 o 
   6   1   3      111.32      115.97      1.45 o 
   7   1   3     1356.53     1270.73     12.19 o 
   8   1   3      193.72      199.01      2.80 o 
   9   1   3      457.56      405.95      5.45 o 
  -8   2   3        1.50        0.85      1.48 o 
  -7   2   3       19.36       24.70      2.02 o 
  -6   2   3      208.02      226.00      3.31 o 
  -5   2   3      453.24      442.52      5.91 o 
  -4   2   3       84.56       45.05      1.34 o 
  -3   2   3     1187.44     1021.58     13.03 o 
  -2   2   3     2903.61     2702.34     38.15 o 
  -1   2   3      328.53      327.70      3.87 o 
   1   2   3      565.62      581.17      6.27 o 
   2   2   3     1577.63     1691.64     18.08 o 
   3   2   3      109.01      132.00      1.50 o 
   4   2   3     2445.23     2338.76     20.96 o 
   5   2   3       20.95       17.76      0.57 o 
   6   2   3      117.09      128.50      1.61 o 
   7   2   3       54.51       57.88      1.24 o 
   8   2   3       94.96       92.08      2.05 o 
   9   2   3      363.52      322.22      4.14 o 
  -8   3   3      244.84      236.63      5.58 o 
  -7   3   3      117.21      105.79      5.03 o 
  -6   3   3      314.79      343.39      7.46 o 
  -5   3   3       74.14       73.30      1.56 o 
  -4   3   3     1567.76     1608.12     22.91 o 
  -3   3   3      163.22      164.84      2.67 o 
  -2   3   3       93.67      109.35      1.52 o 
  -1   3   3     4308.87     4001.54     67.31 o 
   0   3   3       52.32       79.81      1.20 o 
   1   3   3     2552.44     2467.09     31.17 o 
   2   3   3     1354.56     1269.80     13.63 o 
   3   3   3       48.86      129.34      1.52 o 
   4   3   3      366.14      372.83      4.23 o 
   5   3   3     1078.96     1064.93     10.87 o 
   6   3   3      184.10      214.84      2.59 o 
   7   3   3        1.39        2.07      0.85 o 
   8   3   3      166.74      163.34      2.17 o 
  -8   4   3        8.27        4.09      2.94 o 
  -7   4   3      362.03      368.31      6.26 o 
  -6   4   3        2.27        3.89      1.01 o 
  -5   4   3      439.70      427.77      5.81 o 
  -4   4   3      472.12      459.03      6.86 o 
  -3   4   3     1499.12     1543.75     30.08 o 
  -2   4   3        6.04        6.51      0.68 o 
  -1   4   3     2670.73     2951.80     37.22 o 
   0   4   3     6465.22     6221.31    123.72 o 
   1   4   3       51.26       60.90      0.99 o 
   2   4   3       21.39       30.87      0.60 o 
   3   4   3     1105.16     1034.83     11.15 o 
   4   4   3     4757.95     4772.67     50.99 o 
   5   4   3      180.18      182.60      2.67 o 
   6   4   3       13.37       16.21      0.90 o 
   7   4   3     1658.58     1627.65     15.67 o 
   8   4   3       49.51       46.43      1.27 o 
  -7   5   3      290.70      248.43      5.96 o 
  -6   5   3      610.47      596.31     10.13 o 
  -5   5   3       61.18       55.71      1.41 o 
  -4   5   3      162.69      150.66      2.66 o 
  -3   5   3      590.51      543.96      7.20 o 
  -2   5   3        0.66        1.54      0.67 o 
  -1   5   3      109.89       87.96      1.51 o 
   0   5   3      287.93      320.70      4.32 o 
   1   5   3     1635.45     1525.56     24.01 o 
   2   5   3     2086.21     2289.97     26.59 o 
   3   5   3      732.65      703.02      7.41 o 
   4   5   3     1664.95     1673.43     19.45 o 
   5   5   3     1063.78     1101.34     13.06 o 
   6   5   3      360.08      355.43      4.06 o 
   7   5   3      853.62      868.25      8.64 o 
   8   5   3      847.20      828.52      8.35 o 
  -7   6   3      323.91      329.98      5.83 o 
  -6   6   3       85.58       91.33      2.02 o 
  -5   6   3     3068.27     3128.53     38.88 o 
  -4   6   3      841.17      891.13     11.70 o 
  -3   6   3       99.22      108.77      2.09 o 
  -2   6   3        3.57        1.11      0.57 o 
  -1   6   3      695.42      756.68     10.85 o 
   0   6   3        5.18        7.25      2.82 o 
   1   6   3       19.80       16.35      0.55 o 
   2   6   3      583.36      639.49      7.95 o 
   3   6   3      542.72      506.29      6.58 o 
   4   6   3      885.38      864.42     10.34 o 
   5   6   3      137.11      122.00      2.36 o 
   6   6   3       47.32       44.43      1.52 o 
   7   6   3     1017.21     1004.41     10.54 o 
  -6   7   3       51.37       44.38      1.45 o 
  -5   7   3      800.04      793.64     12.67 o 
  -4   7   3        1.10       -0.09      0.95 o 
  -3   7   3     1356.31     1350.18     19.23 o 
  -2   7   3      295.01      297.89      4.14 o 
  -1   7   3        5.52        5.71      1.44 o 
   0   7   3       38.98       55.49      1.09 o 
   1   7   3     1421.75     1429.64     20.38 o 
   2   7   3        6.24        5.53      0.68 o 
   3   7   3      139.53      143.34      1.98 o 
   4   7   3      490.72      480.08      7.15 o 
   5   7   3       81.84       93.91      1.90 o 
   6   7   3       14.08       16.67      1.34 o 
   7   7   3       27.36       31.79      1.40 o 
  -6   8   3        6.14        6.00      1.35 o 
  -5   8   3      484.74      482.11      8.28 o 
  -4   8   3      120.61      122.58      2.90 o 
  -3   8   3      141.02      129.11      3.14 o 
  -2   8   3      423.06      435.79     10.70 o 
  -1   8   3      276.19      284.42      7.03 o 
   0   8   3        9.72        7.31      0.63 o 
   1   8   3       28.35       25.35      0.71 o 
   2   8   3      440.17      441.13      6.62 o 
   3   8   3       94.09       99.37      2.21 o 
   4   8   3       62.78       61.07      1.65 o 
   5   8   3      104.12       86.38      1.95 o 
   6   8   3       77.20       79.60      1.84 o 
  -5   9   3       92.17      100.89      3.25 o 
  -4   9   3      350.60      332.84      7.67 o 
  -3   9   3      368.83      385.19      8.63 o 
  -2   9   3      537.32      538.56     11.85 o 
  -1   9   3      250.14      272.96      5.94 o 
   0   9   3        3.28        4.21      0.66 o 
   1   9   3        4.45        4.69      0.82 o 
   2   9   3      120.67      128.85      2.76 o 
   3   9   3       37.26       31.44      1.16 o 
   4   9   3      410.51      412.20      5.42 o 
   5   9   3      288.70      278.46      3.80 o 
  -3  10   3       40.83       46.81      1.92 o 
  -2  10   3      357.61      364.79      9.11 o 
  -1  10   3      167.11      154.68      3.27 o 
   0  10   3       42.87       42.17      2.98 o 
   1  10   3      476.05      490.19      6.19 o 
   2  10   3      641.83      628.72      7.77 o 
   3  10   3      282.87      270.11      4.04 o 
   4  10   3      190.09      217.17      3.12 o 
  -1  11   3       98.39      107.36      3.47 o 
   0  11   3      293.86      291.38      8.87 o 
   1  11   3       37.79       39.52      2.49 o 
   2  11   3      496.34      529.24      6.73 o 
  -2 -10   4       61.39       48.80      1.44 o 
  -1 -10   4       43.50       53.19      1.68 o 
   0 -10   4      280.00      291.25      4.34 o 
   1 -10   4        2.17        0.24      1.45 o 
   2 -10   4        7.66        3.21      1.31 o 
  -4  -9   4       12.79       14.31      1.59 o 
  -3  -9   4      610.56      633.17     10.46 o 
  -2  -9   4       74.11       79.87      1.55 o 
  -1  -9   4        0.07       -0.07      1.05 o 
   0  -9   4       39.39       36.36      1.13 o 
   1  -9   4      519.18      536.32      6.56 o 
   2  -9   4       18.32       16.80      1.22 o 
   3  -9   4      153.74      147.54      2.40 o 
   4  -9   4       73.76       80.25      2.29 o 
  -5  -8   4      364.93      406.44      6.18 o 
  -4  -8   4       74.84       75.76      1.87 o 
  -3  -8   4      202.19      222.91      3.26 o 
  -2  -8   4     1164.58     1220.23     15.20 o 
  -1  -8   4        4.91        7.36      0.84 o 
   0  -8   4      109.06      107.66      1.67 o 
   1  -8   4        1.02        0.04      0.82 o 
   2  -8   4      481.97      500.23      6.29 o 
   3  -8   4      642.69      662.33      7.42 o 
   4  -8   4       39.10       39.54      1.22 o 
   5  -8   4      397.66      390.48      4.85 o 
  -6  -7   4      104.97      126.93      2.22 o 
  -5  -7   4      172.50      158.51      2.58 o 
  -4  -7   4      296.19      308.62      5.57 o 
  -3  -7   4      816.23      818.83      8.49 o 
  -2  -7   4      121.98      110.40      1.59 o 
  -1  -7   4      512.69      498.69      5.32 o 
   0  -7   4       73.46       73.75      1.21 o 
   1  -7   4      183.75      174.15      2.03 o 
   2  -7   4        0.61        1.09      1.14 o 
   3  -7   4      934.94      951.83      9.83 o 
   4  -7   4       88.68       98.65      1.60 o 
   5  -7   4       94.38       91.69      2.23 o 
   6  -7   4      134.67      118.22      2.63 o 
  -7  -6   4       16.58       15.74      1.57 o 
  -6  -6   4       39.87       42.91      1.41 o 
  -5  -6   4       69.60       66.79      1.54 o 
  -4  -6   4     1186.60     1215.67     14.59 o 
  -3  -6   4      133.89      120.18      1.91 o 
  -2  -6   4     3137.48     3135.60     31.34 o 
  -1  -6   4       93.31      100.02      1.38 o 
   0  -6   4      560.88      534.62      5.60 o 
   1  -6   4      539.86      562.62      5.55 o 
   2  -6   4     1929.24     1968.59     18.92 o 
   3  -6   4      131.84      145.66      2.63 o 
   4  -6   4      163.97      176.17      2.18 o 
   5  -6   4      182.98      186.33      2.78 o 
   6  -6   4       76.32       73.57      1.77 o 
   7  -6   4       32.68       40.07      2.28 o 
  -7  -5   4      248.25      224.63      3.42 o 
  -6  -5   4       69.05       70.66      1.60 o 
  -5  -5   4      151.26      151.54      2.32 o 
  -4  -5   4      301.17      300.56      3.31 o 
  -3  -5   4      617.12      635.38      6.19 o 
  -2  -5   4     1024.00     1032.61     10.48 o 
  -1  -5   4     1813.12     1701.77     17.09 o 
   0  -5   4       89.61       79.12      0.98 o 
   1  -5   4       73.78       91.32      1.04 o 
   2  -5   4     1628.95     1573.28     15.31 o 
   3  -5   4      477.45      477.08      5.96 o 
   4  -5   4      179.26      193.42      2.04 o 
   5  -5   4       15.48       17.11      0.83 o 
   6  -5   4      160.19      157.77      2.15 o 
   7  -5   4       76.41       71.89      1.64 o 
  -7  -4   4      306.55      297.08      4.06 o 
  -6  -4   4       34.39       42.26      1.33 o 
  -5  -4   4      221.35      211.53      2.59 o 
  -4  -4   4        8.55       11.02      0.87 o 
  -3  -4   4        2.89        4.95      0.47 o 
  -2  -4   4     1043.54     1035.68      9.38 o 
  -1  -4   4      437.37      478.76      4.67 o 
   0  -4   4     1496.58     1360.67     12.25 o 
   1  -4   4      857.03      870.45      8.16 o 
   2  -4   4      141.38       98.76      1.12 o 
   3  -4   4     1976.45     2007.79     18.14 o 
   4  -4   4      447.51      472.17      4.21 o 
   5  -4   4     2234.78     2291.20     22.01 o 
   6  -4   4      294.26      308.56      3.32 o 
   7  -4   4      183.54      183.24      2.40 o 
   8  -4   4      355.96      336.36      4.28 o 
  -8  -3   4     1550.50     1269.92     15.23 o 
  -7  -3   4      297.00      296.06      3.74 o 
  -6  -3   4      498.79      506.24      5.80 o 
  -5  -3   4      214.48      212.22      2.45 o 
  -4  -3   4      750.78      716.77      7.86 o 
  -3  -3   4      244.79      248.02      2.88 o 
  -2  -3   4      210.22      221.07      2.38 o 
  -1  -3   4      479.68      378.79      3.69 o 
   0  -3   4     1245.69     1279.79     11.48 o 
   1  -3   4      407.48      526.59      5.34 o 
   2  -3   4     3603.78     3689.50     46.37 o 
   3  -3   4     1031.50      937.82     10.91 o 
   4  -3   4      215.72      236.60      2.22 o 
   5  -3   4      114.80      117.56      2.38 o 
   6  -3   4     1127.16     1150.74     12.59 o 
   7  -3   4       10.80       15.29      0.88 o 
   8  -3   4      625.47      609.10      7.41 o 
  -8  -2   4     1124.03     1012.50     11.27 o 
  -7  -2   4     2030.20     1967.24     21.34 o 
  -6  -2   4      536.68      511.84      5.44 o 
  -5  -2   4       37.60       33.69      0.95 o 
  -4  -2   4      274.79      293.52      3.14 o 
  -3  -2   4     1632.71     1613.39     17.34 o 
  -2  -2   4       14.11       20.69      0.59 o 
  -1  -2   4       21.47       16.11      1.07 o 
   0  -2   4      937.70      756.56      6.50 o 
   1  -2   4     3491.76     3781.24     43.65 o 
   2  -2   4      638.44      611.25      6.67 o 
   3  -2   4     1991.31     2041.72     21.93 o 
   4  -2   4     1045.27      995.57      8.61 o 
   5  -2   4      382.68      399.85      4.17 o 
   6  -2   4       64.85       54.72      0.93 o 
   7  -2   4     1200.00     1105.48     10.25 o 
   8  -2   4        6.82        8.00      1.06 o 
  -8  -1   4      184.77      171.42      2.51 o 
  -7  -1   4      644.77      553.78      6.32 o 
  -6  -1   4      341.56      332.42      3.94 o 
  -5  -1   4     1645.57     1650.69     17.76 o 
  -4  -1   4      342.81      298.01      3.42 o 
  -3  -1   4     2223.99     2435.10     26.09 o 
  -2  -1   4        3.01       18.97      2.70 o 
  -1  -1   4     1233.28     1197.67     11.28 o 
   0  -1   4     1307.06     1333.96     12.60 o 
   1  -1   4    14701.72    13304.92    376.37 o 
   2  -1   4       21.02       24.79      0.60 o 
   3  -1   4      268.39      215.08      1.88 o 
   4  -1   4      501.88      538.48      4.73 o 
   5  -1   4       98.75      109.41      1.21 o 
   6  -1   4     1597.02     1548.73     14.01 o 
   7  -1   4       61.12       66.09      1.06 o 
   8  -1   4      358.49      368.67      5.05 o 
   9  -1   4       63.45       54.42      2.33 o 
  -8   0   4       64.94       64.20      1.84 o 
  -7   0   4      384.95      411.13      4.81 o 
  -6   0   4        0.67       -0.59      0.71 o 
  -5   0   4      615.66      667.13      7.37 o 
  -4   0   4      820.80      751.95      8.20 o 
  -3   0   4     3031.53     3109.38     35.80 o 
  -2   0   4        1.37        2.26      0.39 o 
  -1   0   4     2453.24     2563.51     41.87 o 
   0   0   4      673.17      600.93      5.41 o 
   1   0   4     1417.23     1508.50     14.17 o 
   2   0   4     2028.65     1915.06     17.99 o 
   3   0   4      241.39      288.40      2.58 o 
   4   0   4     3540.36     3565.59     31.81 o 
   5   0   4      450.36      444.53      3.99 o 
   6   0   4       44.41       45.28      0.88 o 
   7   0   4      174.92      189.07      2.20 o 
   8   0   4      830.18      780.77      8.84 o 
   9   0   4       99.01       83.55      2.59 o 
  -8   1   4        1.60        1.09      1.21 o 
  -7   1   4      275.18      236.58      3.22 o 
  -6   1   4      304.06      315.45      4.04 o 
  -5   1   4      290.79      312.05      3.90 o 
  -4   1   4        2.22        1.23      0.46 o 
  -3   1   4     1823.58     1617.78     20.49 o 
  -2   1   4     4057.23     3944.22     78.78 o 
  -1   1   4     1465.56     1495.60     21.13 o 
   0   1   4      411.66      409.04      5.61 o 
   2   1   4       29.93       39.60      0.46 o 
   3   1   4      179.01      163.40      1.54 o 
   4   1   4      551.84      495.03      4.36 o 
   5   1   4     1881.00     1843.85     15.78 o 
   6   1   4      464.56      488.49      4.89 o 
   7   1   4      117.33      141.81      1.78 o 
   8   1   4      758.54      742.94      7.87 o 
   9   1   4      111.24       87.66      1.78 o 
  -8   2   4      260.00      240.53      4.86 o 
  -7   2   4      322.84      284.59      8.05 o 
  -6   2   4        3.10        2.61      0.75 o 
  -5   2   4      253.74      264.13      3.72 o 
  -4   2   4     1370.73     1396.28     17.77 o 
  -3   2   4      577.85      598.91      7.74 o 
  -2   2   4       67.09      100.57      1.48 o 
  -1   2   4       13.43       20.12      0.38 o 
   0   2   4     1107.92     1121.81     14.18 o 
   1   2   4        0.99        3.95      0.22 o 
   2   2   4     1345.63     1163.83     11.66 o 
   3   2   4       86.32      118.76      1.17 o 
   4   2   4        2.22       14.36      1.95 o 
   5   2   4      129.39      115.76      1.28 o 
   6   2   4       13.10       13.20      0.63 o 
   7   2   4       46.52       31.02      0.91 o 
   8   2   4      103.87      103.15      1.62 o 
   9   2   4       57.99       68.96      1.69 o 
  -8   3   4      620.08      531.48     14.66 o 
  -7   3   4       81.34       72.54      1.96 o 
  -6   3   4      331.03      371.41      9.55 o 
  -5   3   4       84.42       77.11      2.15 o 
  -4   3   4     1263.12     1171.52     17.68 o 
  -3   3   4     1213.62     1206.28     20.90 o 
  -2   3   4      594.93      542.09      7.00 o 
  -1   3   4     1577.41     1561.75     18.02 o 
   0   3   4      702.99      709.73      9.07 o 
   1   3   4      735.98      670.35      7.83 o 
   2   3   4     2615.01     2823.95     32.45 o 
   3   3   4      437.84      337.49      3.54 o 
   4   3   4      686.97      668.71      6.48 o 
   5   3   4      555.85      544.18      5.41 o 
   6   3   4      326.82      310.02      3.50 o 
   7   3   4       55.64       63.47      1.33 o 
   8   3   4      197.43      195.12      2.45 o 
  -8   4   4      149.90      168.46      3.50 o 
  -7   4   4       35.99       38.00      1.69 o 
  -6   4   4      317.18      291.87      4.22 o 
  -5   4   4      595.77      553.81      9.14 o 
  -4   4   4        1.07        3.61      1.26 o 
  -3   4   4       14.57       14.73      0.56 o 
  -2   4   4     1438.94     1265.78     14.72 o 
  -1   4   4     1801.01     1946.71     24.57 o 
   0   4   4        0.55        1.46      0.58 o 
   1   4   4     2678.58     2673.51     30.73 o 
   2   4   4     2885.21     2880.30     33.13 o 
   3   4   4        6.75        9.44      0.97 o 
   4   4   4        7.78        6.04      0.66 o 
   5   4   4     4423.06     4466.82     42.20 o 
   6   4   4        2.37        8.10      2.70 o 
   7   4   4       34.21       38.50      1.09 o 
   8   4   4       16.26       19.62      1.16 o 
  -7   5   4        0.92        0.74      1.31 o 
  -6   5   4       91.13       91.04      1.92 o 
  -5   5   4      563.33      617.99      9.23 o 
  -4   5   4      894.20      915.89     11.92 o 
  -3   5   4       33.86       33.09      0.82 o 
  -2   5   4      485.34      513.89      6.93 o 
  -1   5   4     3019.36     3045.53     38.48 o 
   0   5   4        9.37       10.94      0.66 o 
   1   5   4      158.18      222.52      2.83 o 
   2   5   4      730.94      789.43      9.30 o 
   3   5   4     1816.76     1824.24     19.65 o 
   4   5   4      512.10      499.96      5.64 o 
   5   5   4      237.78      239.61      4.37 o 
   6   5   4     1833.86     1772.82     19.79 o 
   7   5   4       10.99       11.70      1.14 o 
   8   5   4      162.48      145.09      2.16 o 
  -7   6   4      609.27      539.21      8.44 o 
  -6   6   4      884.76      868.69     14.54 o 
  -5   6   4       17.13       24.88      1.29 o 
  -4   6   4     1638.24     1734.57     28.18 o 
  -3   6   4      745.98      728.86     11.15 o 
  -2   6   4     1426.18     1441.84     18.42 o 
  -1   6   4      152.05      134.10      1.85 o 
   0   6   4     2310.48     2353.58     27.22 o 
   1   6   4      530.62      570.68      9.01 o 
   2   6   4      691.08      668.08      7.97 o 
   3   6   4      171.38      167.30      2.02 o 
   4   6   4      634.65      582.15      7.76 o 
   5   6   4      544.91      538.93      6.69 o 
   6   6   4       36.49       34.44      1.35 o 
   7   6   4       80.16       87.57      2.02 o 
  -6   7   4      163.04      145.75      3.11 o 
  -5   7   4       10.92       10.93      1.26 o 
  -4   7   4      167.58      166.05      2.74 o 
  -3   7   4      123.29      119.81      1.87 o 
  -2   7   4        0.03        0.84      1.15 o 
  -1   7   4     2904.10     2937.46     42.97 o 
   0   7   4       24.07       15.38      0.62 o 
   1   7   4       36.11       45.14      1.12 o 
   2   7   4       76.27       71.78      1.33 o 
   3   7   4      779.37      748.45      9.49 o 
   4   7   4       24.61       25.54      0.92 o 
   5   7   4      218.77      216.88      3.16 o 
   6   7   4      263.10      266.53      3.77 o 
   7   7   4       29.25       32.21      1.49 o 
  -6   8   4       39.84       45.04      1.74 o 
  -5   8   4        7.69       10.55      1.22 o 
  -4   8   4      415.38      423.94      6.98 o 
  -3   8   4      316.80      321.60      8.24 o 
  -2   8   4       85.74       82.64      1.47 o 
  -1   8   4        0.99       -0.55      0.98 o 
   0   8   4      824.92      862.14      9.46 o 
   1   8   4     1461.74     1473.94     22.05 o 
   2   8   4       25.14       23.52      1.05 o 
   3   8   4      223.38      208.44      3.69 o 
   4   8   4      389.65      383.86      5.79 o 
   5   8   4      113.08      100.60      2.54 o 
   6   8   4      118.57      126.40      2.40 o 
  -5   9   4       80.51       69.22      2.23 o 
  -4   9   4      152.06      147.14      3.78 o 
  -3   9   4      127.30      132.62      2.52 o 
  -2   9   4      336.29      335.47      5.90 o 
  -1   9   4      215.46      227.53      3.49 o 
   0   9   4      460.23      449.40      8.64 o 
   1   9   4      329.39      357.06      7.20 o 
   2   9   4        1.85        0.39      1.35 o 
   3   9   4       49.24       48.93      1.50 o 
   4   9   4       69.95       77.77      1.81 o 
   5   9   4      553.85      588.66      7.51 o 
  -3  10   4      117.27      112.32      3.21 o 
  -2  10   4       25.96       26.99      1.79 o 
  -1  10   4        9.62        6.70      1.14 o 
   0  10   4     1213.35     1249.79     24.89 o 
   1  10   4      293.81      308.78      5.54 o 
   2  10   4      215.58      221.19      3.55 o 
   3  10   4      104.53      116.25      2.21 o 
   4  10   4      196.90      204.63      3.27 o 
  -1  11   4       10.72        9.55      2.06 o 
   0  11   4       17.30       13.33      1.57 o 
   1  11   4      356.00      371.63      8.54 o 
   2  11   4        4.32        3.30      1.78 o 
  -1 -10   5      117.30      130.53      2.23 o 
   0 -10   5      189.18      206.88      3.77 o 
   1 -10   5        8.45        3.08      1.51 o 
  -3  -9   5        0.02       -1.82      1.21 o 
  -2  -9   5       96.43      113.59      1.81 o 
  -1  -9   5      776.02      824.24     12.29 o 
   0  -9   5       45.20       52.97      1.38 o 
   1  -9   5       49.36       55.78      1.62 o 
   2  -9   5      521.09      579.45      6.73 o 
   3  -9   5      774.60      752.01      8.57 o 
   4  -9   5       68.38       42.92      1.57 o 
  -5  -8   5       42.22       45.96      2.24 o 
  -4  -8   5      169.65      168.86      2.75 o 
  -3  -8   5        7.86        6.66      1.05 o 
  -2  -8   5      150.94      152.68      2.55 o 
  -1  -8   5      185.57      198.18      2.48 o 
   0  -8   5     1288.60     1243.17     15.66 o 
   1  -8   5       75.29       72.35      1.60 o 
   2  -8   5       28.18       29.01      1.31 o 
   3  -8   5      874.34      866.34      9.09 o 
   4  -8   5      144.51      138.64      2.27 o 
   5  -8   5      115.97      113.43      2.38 o 
  -6  -7   5      764.86      760.03      8.70 o 
  -5  -7   5      257.94      254.00      3.63 o 
  -4  -7   5        5.76        6.13      1.10 o 
  -3  -7   5      671.35      730.27      8.61 o 
  -2  -7   5       82.21       86.96      1.39 o 
  -1  -7   5     1032.60     1066.45     10.94 o 
   0  -7   5      126.30      108.97      1.52 o 
   1  -7   5      215.66      203.74      2.57 o 
   2  -7   5      384.77      409.90      4.66 o 
   3  -7   5      312.55      319.14      4.15 o 
   4  -7   5      185.03      189.77      3.21 o 
   5  -7   5       44.13       50.77      1.91 o 
   6  -7   5      623.07      645.48      8.10 o 
  -6  -6   5      141.39      133.14      2.65 o 
  -5  -6   5        2.56        1.18      1.22 o 
  -4  -6   5       14.51       12.72      0.98 o 
  -3  -6   5      425.25      391.30      4.26 o 
  -2  -6   5      176.11      172.70      2.25 o 
  -1  -6   5        2.49        4.97      0.53 o 
   0  -6   5     1588.27     1549.45     14.76 o 
   1  -6   5      967.83      949.99      9.16 o 
   2  -6   5       53.89       58.23      0.97 o 
   3  -6   5        0.97        1.45      0.69 o 
   4  -6   5       36.99       40.79      0.91 o 
   5  -6   5        1.76       -1.01      0.96 o 
   6  -6   5       13.16       11.67      1.51 o 
   7  -6   5      523.51      562.88      6.69 o 
  -7  -5   5       67.86       68.23      1.79 o 
  -6  -5   5      672.83      680.25      8.40 o 
  -5  -5   5     1191.00     1241.97     14.66 o 
  -4  -5   5       16.40       20.22      0.86 o 
  -3  -5   5     1992.68     2038.09     20.56 o 
  -2  -5   5      986.77      946.29      9.08 o 
  -1  -5   5       29.53       36.77      0.71 o 
   0  -5   5      108.23      105.36      1.23 o 
   1  -5   5     2685.68     2663.84     25.16 o 
   2  -5   5       88.82       82.66      1.12 o 
   3  -5   5       70.60       76.91      1.55 o 
   4  -5   5      750.16      774.78      7.57 o 
   5  -5   5        7.88        7.13      1.31 o 
   6  -5   5       37.53       38.13      1.07 o 
   7  -5   5        3.54        2.57      1.05 o 
  -7  -4   5      366.79      372.67      5.01 o 
  -6  -4   5      228.67      207.57      3.01 o 
  -5  -4   5       82.36       86.96      1.56 o 
  -4  -4   5      672.21      690.86      8.29 o 
  -3  -4   5     1660.60     1560.08     15.70 o 
  -2  -4   5     1729.70     1737.10     17.45 o 
  -1  -4   5      110.94      135.01      1.49 o 
   0  -4   5      549.85      514.73      4.74 o 
   1  -4   5     1657.94     1668.10     14.27 o 
   2  -4   5       52.95       80.61      1.27 o 
   3  -4   5        5.13        5.15      0.52 o 
   4  -4   5       79.82       83.77      1.15 o 
   5  -4   5      471.80      486.85      4.62 o 
   6  -4   5      145.46      153.19      2.52 o 
   7  -4   5      266.25      260.04      3.30 o 
   8  -4   5       89.80      100.41      2.09 o 
  -8  -3   5      163.52      145.27      2.62 o 
  -7  -3   5       41.05       39.81      1.37 o 
  -6  -3   5      276.28      316.77      4.18 o 
  -5  -3   5      147.14      152.38      1.86 o 
  -4  -3   5        5.90        6.97      0.79 o 
  -3  -3   5      214.01      197.27      2.38 o 
  -2  -3   5      598.20      520.19      5.35 o 
  -1  -3   5     1157.89     1159.04     11.01 o 
   0  -3   5     2858.82     2741.65     24.46 o 
   1  -3   5     7519.87     7471.22    105.27 o 
   2  -3   5       20.23       15.88      2.56 o 
   3  -3   5      820.01      884.87      8.35 o 
   4  -3   5      823.31      810.93      6.77 o 
   5  -3   5     1098.89     1135.72     10.58 o 
   6  -3   5      830.21      812.48      7.98 o 
   7  -3   5        8.64        9.68      1.02 o 
   8  -3   5      129.45      118.90      2.10 o 
  -8  -2   5       51.37       31.99      2.06 o 
  -7  -2   5       14.53       17.97      1.35 o 
  -6  -2   5       35.41       26.83      0.99 o 
  -5  -2   5       27.41       29.05      1.06 o 
  -4  -2   5       28.28       26.38      0.71 o 
  -3  -2   5      818.30      869.43     10.19 o 
  -2  -2   5     2303.00     2283.32     26.33 o 
  -1  -2   5       82.69       91.02      0.98 o 
   0  -2   5      475.30      488.23      4.49 o 
   1  -2   5     7445.16     7359.84    126.29 o 
   2  -2   5     5280.17     5440.92     54.23 o 
   3  -2   5       26.39       29.17      0.52 o 
   4  -2   5        0.57       -0.32      0.29 o 
   5  -2   5     2158.99     2063.81     17.68 o 
   6  -2   5      126.60      136.51      1.72 o 
   7  -2   5        7.55        8.05      0.76 o 
   8  -2   5      437.25      433.93      6.04 o 
  -8  -1   5      573.70      533.22      6.76 o 
  -7  -1   5       31.39       28.02      1.23 o 
  -6  -1   5       24.74       20.97      1.04 o 
  -5  -1   5       23.23       24.27      0.96 o 
  -4  -1   5       78.40       72.57      1.56 o 
  -3  -1   5      152.89      254.83      2.91 o 
  -2  -1   5      854.65      936.88     10.92 o 
  -1  -1   5        4.40        3.82      0.44 o 
   0  -1   5      931.16      967.21      9.14 o 
   1  -1   5     1772.78     1981.69     19.93 o 
   2  -1   5     1945.69     1960.04     18.44 o 
   3  -1   5     2919.69     2977.07     26.58 o 
   4  -1   5     1996.98     2078.15     18.59 o 
   5  -1   5      681.63      722.27      6.33 o 
   6  -1   5     1729.87     1677.14     16.00 o 
   7  -1   5      336.68      313.01      3.37 o 
   8  -1   5      224.56      232.54      2.73 o 
  -8   0   5       56.03       65.06      2.23 o 
  -7   0   5      558.05      511.87      6.41 o 
  -6   0   5      106.27      119.15      1.88 o 
  -5   0   5      709.48      656.21      7.85 o 
  -4   0   5      215.93      201.14      2.63 o 
  -3   0   5     3390.30     3511.50     37.63 o 
  -2   0   5     1097.93      958.26     12.22 o 
  -1   0   5     1145.69     1230.50     15.62 o 
   0   0   5     1104.26      989.08      9.34 o 
   1   0   5     1678.39     1585.68     14.92 o 
   2   0   5      894.72      814.52      7.33 o 
   3   0   5       11.77       16.08      1.47 o 
   4   0   5       53.04       41.54      0.64 o 
   5   0   5     6369.69     6237.51     62.57 o 
   6   0   5      961.59      931.50      8.41 o 
   7   0   5       20.16       23.32      0.87 o 
   8   0   5      118.70      128.57      2.01 o 
   9   0   5      345.59      341.09      4.74 o 
  -8   1   5      550.75      507.67      8.03 o 
  -7   1   5       13.04        9.32      1.01 o 
  -6   1   5        5.44       11.29      1.13 o 
  -5   1   5     1029.97      953.59     12.32 o 
  -4   1   5     1517.03     1452.26     18.50 o 
  -3   1   5      663.38      652.93      8.43 o 
  -2   1   5      543.18      514.81      6.61 o 
  -1   1   5       55.15       42.06      0.71 o 
   0   1   5      309.01      334.72      3.43 o 
   1   1   5      448.81      397.08      3.31 o 
   2   1   5     1486.55     1696.16     13.84 o 
   3   1   5       81.99       39.01      0.51 o 
   4   1   5        4.76        1.54      0.40 o 
   5   1   5        0.75        2.02      0.72 o 
   6   1   5     1028.22     1025.32      9.37 o 
   7   1   5     1012.55      998.15      9.78 o 
   8   1   5       11.67       13.82      1.86 o 
   9   1   5       22.16       28.60      1.42 o 
  -8   2   5       24.85       34.04      1.95 o 
  -7   2   5     1744.94     1580.42     26.76 o 
  -6   2   5      236.72      256.06      5.36 o 
  -5   2   5      253.00      259.99      3.69 o 
  -4   2   5      882.30      828.06     10.68 o 
  -3   2   5     4765.81     4493.61     63.40 o 
  -2   2   5      396.31      354.59      3.92 o 
  -1   2   5       23.95       37.29      0.69 o 
   0   2   5     5120.06     4750.28     95.03 o 
   1   2   5     1327.05     1408.27     14.06 o 
   2   2   5       48.56       60.48      0.69 o 
   3   2   5     1177.76     1279.23     11.50 o 
   4   2   5     2698.29     2596.48     22.12 o 
   5   2   5       77.44       87.95      1.06 o 
   6   2   5       11.19        8.11      0.62 o 
   7   2   5       36.70       27.79      1.06 o 
   8   2   5        4.38        2.05      0.94 o 
  -8   3   5       88.42      100.15      2.73 o 
  -7   3   5      116.48       85.42      4.53 o 
  -6   3   5      257.04      262.02      5.95 o 
  -5   3   5     1691.69     1664.09     27.28 o 
  -4   3   5     1910.70     1824.78     23.22 o 
  -3   3   5      185.04      172.31      2.46 o 
  -2   3   5       22.53       26.03      0.79 o 
  -1   3   5     3473.01     3276.10     46.20 o 
   0   3   5     8257.80     8569.00    241.53 o 
   2   3   5      557.95      594.20      6.07 o 
   3   3   5     2290.15     2146.64     21.47 o 
   4   3   5       29.00       22.82      0.60 o 
   5   3   5      325.51      336.77      3.30 o 
   6   3   5       94.09      107.61      1.43 o 
   7   3   5        5.65        6.00      0.89 o 
   8   3   5      181.70      182.57      2.78 o 
  -7   4   5       47.21       72.11      3.52 o 
  -6   4   5       41.25       35.43      1.92 o 
  -5   4   5      185.36      190.62      3.29 o 
  -4   4   5     1733.63     1753.04     25.10 o 
  -3   4   5      432.27      439.24      5.28 o 
  -2   4   5      600.11      683.36      7.44 o 
  -1   4   5      205.10      273.49      3.68 o 
   0   4   5     6191.30     6473.93     81.65 o 
   1   4   5     1969.89     2125.05     24.53 o 
   2   4   5      744.25      779.65      8.49 o 
   3   4   5     4403.53     4669.88     53.68 o 
   4   4   5     3361.69     3398.53     34.05 o 
   5   4   5       27.69       21.89      0.75 o 
   6   4   5       17.19       19.64      0.74 o 
   7   4   5      189.28      211.52      2.54 o 
   8   4   5       99.03       84.53      1.57 o 
  -7   5   5       93.72       76.46      2.28 o 
  -6   5   5      667.83      680.76     12.82 o 
  -5   5   5      352.03      335.08      5.90 o 
  -4   5   5        5.34        6.25      1.04 o 
  -3   5   5     1054.49      997.53     13.05 o 
  -2   5   5      110.50       90.72      1.24 o 
  -1   5   5       54.55       27.37      0.75 o 
   0   5   5     1074.48     1141.61     13.29 o 
   1   5   5     2062.38     1996.68     23.10 o 
   2   5   5     1178.54     1240.53     13.40 o 
   3   5   5      143.47      149.45      1.96 o 
   4   5   5     3335.07     3351.15     35.85 o 
   5   5   5      360.66      340.65      5.08 o 
   6   5   5      219.28      239.28      3.20 o 
   7   5   5        7.81        6.90      1.10 o 
   8   5   5      277.97      285.94      3.39 o 
  -7   6   5      104.38      113.23      2.54 o 
  -6   6   5      131.11      130.92      2.57 o 
  -5   6   5      208.70      241.60      4.39 o 
  -4   6   5      215.98      211.26      3.20 o 
  -3   6   5        1.40        0.69      0.71 o 
  -2   6   5       31.43       26.44      0.93 o 
  -1   6   5       96.23      105.11      1.68 o 
   0   6   5      573.25      530.11      6.01 o 
   1   6   5      400.07      349.96      5.04 o 
   2   6   5      893.20      893.15     10.53 o 
   3   6   5      832.62      753.24      8.32 o 
   4   6   5      271.51      254.40      3.15 o 
   5   6   5      104.10      113.62      1.79 o 
   6   6   5      513.89      481.06      6.15 o 
   7   6   5      165.00      180.34      2.58 o 
  -6   7   5      547.06      553.76      9.02 o 
  -5   7   5      119.90      115.72      3.55 o 
  -4   7   5      380.02      350.35      6.10 o 
  -3   7   5     1142.86     1170.78     20.65 o 
  -2   7   5        8.12        7.39      0.87 o 
  -1   7   5      185.06      172.10      2.34 o 
   0   7   5       12.86       10.46      0.59 o 
   1   7   5        4.13        2.70      0.52 o 
   2   7   5        6.59        9.08      0.92 o 
   3   7   5      244.88      232.15      2.90 o 
   4   7   5     1322.20     1297.47     14.21 o 
   5   7   5       68.98       84.55      1.59 o 
   6   7   5       12.99       21.77      4.43 o 
   7   7   5       31.38       33.59      1.49 o 
  -5   8   5      879.39      915.07     13.70 o 
  -4   8   5        3.38        2.23      1.14 o 
  -3   8   5       42.56       37.06      1.44 o 
  -2   8   5      442.66      437.05     10.07 o 
  -1   8   5        5.83        3.67      0.95 o 
   0   8   5       12.49       15.65      0.89 o 
   1   8   5      455.44      459.95      9.35 o 
   2   8   5     1195.39     1234.97     14.61 o 
   3   8   5       30.07       34.26      1.15 o 
   4   8   5      175.48      172.05      2.72 o 
   5   8   5      478.59      492.12      6.30 o 
   6   8   5       19.43       21.49      1.90 o 
  -4   9   5      373.14      358.40      9.64 o 
  -3   9   5      331.08      322.51      6.95 o 
  -2   9   5       34.82       34.45      1.83 o 
  -1   9   5      957.49      999.46     20.85 o 
   0   9   5      877.04      888.97     12.26 o 
   1   9   5      828.28      808.90     12.63 o 
   2   9   5       38.14       32.91      1.93 o 
   3   9   5      963.85     1002.80     13.31 o 
   4   9   5      573.31      572.55      7.26 o 
   5   9   5        3.84        3.49      1.40 o 
  -3  10   5        9.33        8.26      1.77 o 
  -2  10   5      710.10      741.83     21.16 o 
  -1  10   5      250.93      255.53      3.51 o 
   0  10   5      493.91      510.20     10.27 o 
   1  10   5      276.39      303.24      5.27 o 
   2  10   5      625.59      632.83      7.81 o 
   3  10   5      384.80      399.11      5.30 o 
   4  10   5      309.55      302.75      4.26 o 
  -1  11   5      638.17      679.69     14.07 o 
   0  11   5       85.78       86.29      2.54 o 
   1  11   5        1.09        2.29      1.52 o 
   2  11   5       83.73       79.87      1.97 o 
  -3  -9   6       44.84       40.77      1.49 o 
  -2  -9   6       51.19       49.35      1.51 o 
  -1  -9   6       14.61       12.38      1.71 o 
   0  -9   6       13.34       12.37      1.20 o 
   1  -9   6      642.45      579.28      7.93 o 
   2  -9   6        8.39        4.37      1.22 o 
   3  -9   6        2.00        2.14      1.05 o 
  -4  -8   6        0.06        1.17      1.15 o 
  -3  -8   6      141.70      152.01      2.72 o 
  -2  -8   6      480.98      533.55      8.36 o 
  -1  -8   6       27.20       25.85      1.15 o 
   0  -8   6      302.11      297.34      5.11 o 
   1  -8   6      381.55      388.25      4.65 o 
   2  -8   6      521.10      532.99      6.23 o 
   3  -8   6      138.33      135.80      2.11 o 
   4  -8   6       23.91       21.56      1.28 o 
   5  -8   6      422.49      457.70      6.13 o 
  -5  -7   6      311.45      301.04      5.84 o 
  -4  -7   6      430.90      425.92      7.16 o 
  -3  -7   6      504.45      532.84      8.76 o 
  -2  -7   6       46.03       54.55      1.28 o 
  -1  -7   6        0.87        1.17      0.78 o 
   0  -7   6      225.55      278.28      3.19 o 
   1  -7   6        4.20        5.28      0.79 o 
   2  -7   6        4.73        4.41      0.80 o 
   3  -7   6      207.01      215.07      3.06 o 
   4  -7   6      285.89      295.03      3.45 o 
   5  -7   6       17.26       16.70      1.35 o 
   6  -7   6      116.11      133.99      2.91 o 
  -6  -6   6      279.72      287.17      4.48 o 
  -5  -6   6      613.25      610.68      7.58 o 
  -4  -6   6       89.36       97.39      2.57 o 
  -3  -6   6      315.42      341.41      4.06 o 
  -2  -6   6     1771.03     1752.35     19.50 o 
  -1  -6   6       29.27       29.55      0.85 o 
   0  -6   6       51.77       54.64      0.93 o 
   1  -6   6        3.04        2.91      0.59 o 
   2  -6   6       12.65       16.62      0.91 o 
   3  -6   6        6.15        6.30      0.73 o 
   4  -6   6      907.25      938.59      9.16 o 
   5  -6   6      800.75      829.21      8.68 o 
   6  -6   6       17.81       16.62      1.13 o 
  -7  -5   6       15.54       12.84      1.61 o 
  -6  -5   6       34.75       33.73      1.44 o 
  -5  -5   6     2132.17     2133.79     23.06 o 
  -4  -5   6       12.09       11.77      0.76 o 
  -3  -5   6      353.14      365.15      3.94 o 
  -2  -5   6      261.71      253.83      2.53 o 
  -1  -5   6     3493.63     3454.04     34.54 o 
   0  -5   6       27.51       25.31      0.65 o 
   1  -5   6       40.27       43.00      0.82 o 
   2  -5   6       30.07       29.75      0.78 o 
   3  -5   6       12.74       12.60      0.97 o 
   4  -5   6      340.91      335.64      3.49 o 
   5  -5   6      565.51      557.84      6.59 o 
   6  -5   6      903.31      946.66      9.86 o 
   7  -5   6       41.54       38.40      1.40 o 
  -7  -4   6      601.52      616.77      7.73 o 
  -6  -4   6       92.12      110.27      2.03 o 
  -5  -4   6       86.72       86.35      1.50 o 
  -4  -4   6      326.73      330.70      4.21 o 
  -3  -4   6      117.40      104.10      1.40 o 
  -2  -4   6      640.31      591.10      5.77 o 
  -1  -4   6       45.26       43.06      0.77 o 
   0  -4   6     1519.10     1434.51     12.96 o 
   1  -4   6       49.41       34.80      1.39 o 
   2  -4   6     3716.20     3800.69     36.02 o 
   3  -4   6       56.97       55.54      1.60 o 
   4  -4   6      838.37      842.73      8.26 o 
   5  -4   6       41.39       39.51      0.87 o 
   6  -4   6      323.20      328.00      3.74 o 
   7  -4   6     2315.18     2324.51     23.52 o 
   8  -4   6        0.68        0.18      1.04 o 
  -7  -3   6      163.27      152.88      2.55 o 
  -6  -3   6      386.53      413.84      5.27 o 
  -5  -3   6      150.68      163.38      2.16 o 
  -4  -3   6      212.20      196.00      2.63 o 
  -3  -3   6      296.79      297.76      3.23 o 
  -2  -3   6       33.07       39.57      0.73 o 
  -1  -3   6     1347.28     1208.00     11.47 o 
   0  -3   6      136.47      174.29      2.17 o 
   1  -3   6     4323.71     4379.22     43.69 o 
   2  -3   6    10416.75    10517.15    107.78 o 
   3  -3   6      639.07      612.38      5.51 o 
   4  -3   6      284.55      272.62      2.93 o 
   5  -3   6        0.95        2.34      0.59 o 
   6  -3   6     1100.23     1059.26     11.67 o 
   7  -3   6      128.85      140.36      2.02 o 
   8  -3   6       17.66       24.61      1.49 o 
  -8  -2   6       24.72       18.24      1.33 o 
  -7  -2   6      235.47      252.41      3.55 o 
  -6  -2   6        1.84        2.28      1.06 o 
  -5  -2   6       23.92       28.51      0.90 o 
  -4  -2   6      512.88      574.89      6.39 o 
  -3  -2   6      124.00      120.43      2.87 o 
  -2  -2   6      262.85      282.80      3.11 o 
  -1  -2   6       44.01       36.98      1.90 o 
   0  -2   6     3981.64     3839.58     32.76 o 
   1  -2   6     1609.91     1844.42     17.45 o 
   2  -2   6       81.31       66.91      1.23 o 
   3  -2   6      432.31      446.33      4.66 o 
   4  -2   6      338.82      328.02      3.25 o 
   5  -2   6        5.37        5.43      0.96 o 
   6  -2   6        6.95       10.16      0.63 o 
   7  -2   6      532.99      544.89      6.05 o 
   8  -2   6       58.01       46.35      1.46 o 
  -8  -1   6       23.05       25.00      1.49 o 
  -7  -1   6      390.09      379.25      4.96 o 
  -6  -1   6      398.14      412.95      5.25 o 
  -5  -1   6       30.97       40.18      1.00 o 
  -4  -1   6       41.69       51.57      2.20 o 
  -3  -1   6      354.10      323.05      3.65 o 
  -2  -1   6     2146.39     2185.09     27.82 o 
  -1  -1   6       19.92       36.06      0.55 o 
   0  -1   6     1302.43     1305.12     12.39 o 
   1  -1   6     5999.22     5919.69     74.60 o 
   2  -1   6     2108.66     2222.99     20.91 o 
   3  -1   6     2427.33     2587.00     23.13 o 
   4  -1   6      726.20      686.46      6.02 o 
   5  -1   6      128.81      110.19      1.27 o 
   6  -1   6      142.24      125.72      1.46 o 
   7  -1   6        0.60        1.41      0.75 o 
   8  -1   6     2092.05     2009.49     29.24 o 
  -8   0   6       92.53       79.77      2.03 o 
  -7   0   6     1042.44      930.95     11.19 o 
  -6   0   6       22.56       12.62      0.90 o 
  -5   0   6      137.85      147.12      2.35 o 
  -4   0   6     1344.83     1330.97     17.01 o 
  -3   0   6       21.15       47.58      0.95 o 
  -2   0   6        0.89        3.38      0.68 o 
  -1   0   6       24.31       26.97      0.50 o 
   0   0   6       33.80       43.20      0.53 o 
   1   0   6      607.79      564.39      5.13 o 
   2   0   6      117.94       70.94      0.81 o 
   3   0   6     1701.79     1776.61     15.19 o 
   4   0   6      613.79      563.19      4.96 o 
   5   0   6       29.18       46.45      0.89 o 
   6   0   6       26.82       32.08      0.78 o 
   7   0   6        1.16        2.23      0.76 o 
   8   0   6       66.84       64.63      1.53 o 
  -8   1   6        3.16        3.92      2.09 o 
  -7   1   6      283.46      236.97      3.63 o 
  -6   1   6      367.42      384.18      5.36 o 
  -5   1   6       35.08       43.24      1.11 o 
  -4   1   6      501.04      464.81      6.16 o 
  -3   1   6      864.78      815.46     10.47 o 
  -2   1   6      910.64      808.42      9.44 o 
  -1   1   6        1.81        0.62      0.42 o 
   0   1   6      116.43      185.91      1.76 o 
   1   1   6     1073.71      977.69      8.02 o 
   2   1   6      429.30      451.32      3.78 o 
   3   1   6       64.06       52.54      0.64 o 
   4   1   6      135.40      188.92      1.74 o 
   5   1   6      919.12      850.17      7.80 o 
   6   1   6       64.62       47.97      0.89 o 
   7   1   6       28.00       25.07      1.25 o 
   8   1   6      169.18      166.00      2.88 o 
  -8   2   6       14.85       14.80      1.82 o 
  -7   2   6       54.11       69.23      2.40 o 
  -6   2   6      413.15      339.75      4.79 o 
  -5   2   6      934.61      899.50     11.63 o 
  -4   2   6       87.02       66.51      1.24 o 
  -3   2   6      199.40      184.01      2.91 o 
  -2   2   6     2592.79     2563.45     29.68 o 
  -1   2   6     2601.86     2850.62     40.25 o 
   0   2   6     3950.63     4288.98     49.55 o 
   1   2   6     1350.08     1266.85     11.96 o 
   2   2   6      717.94      567.46      5.17 o 
   3   2   6     1227.89     1269.38     10.88 o 
   4   2   6      209.09      275.06      2.56 o 
   5   2   6      801.64      790.22      6.94 o 
   6   2   6      122.50      147.65      1.64 o 
   7   2   6        2.12        3.27      0.87 o 
   8   2   6      317.33      311.37      5.20 o 
  -8   3   6      141.30      133.94      3.19 o 
  -7   3   6        0.05        0.66      1.69 o 
  -6   3   6      134.45      149.50      2.49 o 
  -5   3   6       34.06       39.22      1.20 o 
  -4   3   6      392.44      369.92      4.99 o 
  -3   3   6     1161.01     1120.24     13.06 o 
  -2   3   6     1168.41     1268.87     13.63 o 
  -1   3   6     2785.09     2971.45     41.91 o 
   0   3   6       44.99       52.17      1.45 o 
   1   3   6     3266.79     3495.71     40.21 o 
   2   3   6     1464.58     1535.86     15.42 o 
   3   3   6      169.80      105.08      1.23 o 
   4   3   6      289.55      267.51      2.72 o 
   5   3   6      134.74      142.53      1.64 o 
   6   3   6      820.99      801.77      7.45 o 
   7   3   6       26.43       27.04      1.00 o 
   8   3   6      429.35      453.07      6.52 o 
  -7   4   6      207.04      173.81      3.61 o 
  -6   4   6      203.39      183.49      3.34 o 
  -5   4   6      345.01      323.46      7.57 o 
  -4   4   6     2042.81     2041.54     26.03 o 
  -3   4   6        1.79        5.16      2.28 o 
  -2   4   6     3483.75     3291.60     35.09 o 
  -1   4   6       28.94       25.49      0.73 o 
   0   4   6     1309.96     1501.46     17.37 o 
   1   4   6     1860.18     2212.49     25.55 o 
   2   4   6     2346.61     2413.67     25.83 o 
   3   4   6      366.49      419.83      4.75 o 
   4   4   6       54.56       43.65      0.87 o 
   5   4   6     1197.27     1134.22     10.37 o 
   6   4   6       74.09       67.71      1.12 o 
   7   4   6      180.66      183.88      2.29 o 
   8   4   6      131.29      135.02      1.94 o 
  -7   5   6        1.18        3.61      1.51 o 
  -6   5   6       52.36       51.90      3.15 o 
  -5   5   6       87.29       98.32      2.23 o 
  -4   5   6     2687.53     2795.41     37.01 o 
  -3   5   6      219.94      200.24      2.66 o 
  -2   5   6        3.25        1.76      0.52 o 
  -1   5   6     1489.10     1307.09     16.62 o 
   0   5   6       62.50       64.54      1.11 o 
   1   5   6      197.17      226.65      2.89 o 
   2   5   6      815.07      792.78      8.68 o 
   3   5   6      726.08      657.41      7.29 o 
   4   5   6      241.21      240.41      3.15 o 
   5   5   6      313.96      329.67      3.97 o 
   6   5   6      154.81      174.31      2.18 o 
   7   5   6      143.19      141.17      2.14 o 
   8   5   6       26.05       18.92      2.07 o 
  -7   6   6      155.34      169.82      3.15 o 
  -6   6   6      337.94      354.14      5.06 o 
  -5   6   6        1.95        3.13      1.12 o 
  -4   6   6      165.78      162.51      3.08 o 
  -3   6   6       73.58       85.17      2.08 o 
  -2   6   6     1698.93     1679.97     21.38 o 
  -1   6   6        0.60        3.70      2.14 o 
   0   6   6     2794.23     2917.53     33.74 o 
   1   6   6       66.61       70.86      1.71 o 
   2   6   6       96.60       95.12      1.55 o 
   3   6   6      861.39      900.10      9.92 o 
   4   6   6     2598.79     2567.41     27.55 o 
   5   6   6      697.20      670.07      7.57 o 
   6   6   6      160.70      146.10      2.14 o 
   7   6   6      246.59      260.36      3.36 o 
  -6   7   6      121.16      124.78      3.09 o 
  -5   7   6      823.21      816.73     12.59 o 
  -4   7   6       44.13       50.44      1.53 o 
  -3   7   6      474.33      479.42      6.49 o 
  -2   7   6        1.75        1.67      1.17 o 
  -1   7   6       49.18       54.68      1.21 o 
   0   7   6      494.75      502.88      6.39 o 
   1   7   6      256.46      253.51      4.28 o 
   2   7   6       40.96       38.02      1.00 o 
   3   7   6      795.59      794.15      8.80 o 
   4   7   6        0.59       -0.41      0.98 o 
   5   7   6        3.95        7.60      1.20 o 
   6   7   6      296.44      318.90      4.41 o 
   7   7   6      178.50      173.11      2.59 o 
  -5   8   6      116.03      112.74      2.90 o 
  -4   8   6      547.57      578.41      8.85 o 
  -3   8   6      443.22      469.29      9.59 o 
  -2   8   6       78.89       83.59      2.41 o 
  -1   8   6      751.91      771.99     12.09 o 
   0   8   6        5.64        5.30      0.67 o 
   1   8   6      228.01      238.52      3.23 o 
   2   8   6      390.51      405.31      5.12 o 
   3   8   6      500.45      523.63      6.02 o 
   4   8   6     1209.19     1190.03     14.16 o 
   5   8   6      158.50      135.98      2.43 o 
   6   8   6       17.44       19.98      1.48 o 
  -4   9   6       98.14      100.55      2.34 o 
  -3   9   6      528.60      515.66     14.85 o 
  -2   9   6       12.86       15.51      1.37 o 
  -1   9   6      324.09      341.50      5.46 o 
   0   9   6       39.70       44.55      1.39 o 
   1   9   6     1208.86     1222.21     15.27 o 
   2   9   6       70.50       64.03      1.70 o 
   3   9   6      121.26      132.49      2.40 o 
   4   9   6     1462.82     1495.46     17.82 o 
   5   9   6      203.60      189.37      3.99 o 
  -3  10   6      461.42      472.66     11.07 o 
  -2  10   6        6.08        7.36      1.69 o 
  -1  10   6       49.91       53.28      2.39 o 
   0  10   6      115.46      109.33      2.23 o 
   1  10   6      223.89      237.25      3.71 o 
   2  10   6      108.06      112.68      2.35 o 
   3  10   6       63.76       55.77      1.79 o 
   4  10   6      124.98      124.59      2.48 o 
  -1  11   6       91.02       89.86      2.57 o 
   0  11   6       26.66       31.44      2.75 o 
   1  11   6      200.26      214.49      4.21 o 
  -2  -9   7       45.88       43.92      1.53 o 
  -1  -9   7     1156.79     1202.81     17.87 o 
   0  -9   7       18.39       21.82      1.30 o 
   1  -9   7      184.33      191.73      3.06 o 
   2  -9   7      325.88      327.71      4.17 o 
   3  -9   7      497.52      527.79      6.28 o 
  -4  -8   7       48.05       49.80      1.52 o 
  -3  -8   7       48.90       44.34      1.35 o 
  -2  -8   7      347.03      377.93      4.59 o 
  -1  -8   7      117.26      130.35      2.06 o 
   0  -8   7      206.20      207.39      3.57 o 
   1  -8   7       69.32       79.09      2.07 o 
   2  -8   7       40.75       46.97      1.39 o 
   3  -8   7      342.36      362.63      4.71 o 
   4  -8   7      349.33      347.08      4.09 o 
  -5  -7   7       29.96       25.75      1.58 o 
  -4  -7   7      184.02      188.32      3.32 o 
  -3  -7   7      128.18      127.61      2.05 o 
  -2  -7   7      402.48      430.04      5.26 o 
  -1  -7   7      184.18      167.51      2.32 o 
   0  -7   7      934.95      942.41     10.37 o 
   1  -7   7      400.76      422.81      4.62 o 
   2  -7   7      123.97      126.21      1.83 o 
   3  -7   7      817.46      838.26      8.80 o 
   4  -7   7      111.35      116.98      1.85 o 
   5  -7   7      226.74      222.16      3.34 o 
  -6  -6   7       22.74       23.99      1.57 o 
  -5  -6   7      160.60      171.66      2.77 o 
  -4  -6   7      459.03      459.62      6.93 o 
  -3  -6   7      319.40      336.49      3.78 o 
  -2  -6   7        4.46        3.73      0.81 o 
  -1  -6   7       14.19       23.22      1.08 o 
   0  -6   7       84.16      100.38      1.42 o 
   1  -6   7      681.75      705.06      7.35 o 
   2  -6   7     1510.79     1519.17     13.74 o 
   3  -6   7       19.35       19.38      1.12 o 
   4  -6   7      396.18      393.28      4.27 o 
   5  -6   7        1.17        2.45      0.88 o 
   6  -6   7      468.73      438.79      5.30 o 
  -6  -5   7      870.32      903.79     10.96 o 
  -5  -5   7        0.64       -0.34      1.16 o 
  -4  -5   7       91.93       94.92      1.64 o 
  -3  -5   7     1157.24     1163.07     11.84 o 
  -2  -5   7      867.35      874.86      8.47 o 
  -1  -5   7       81.32      100.59      1.37 o 
   0  -5   7       42.53       35.13      0.72 o 
   1  -5   7       81.82       80.18      1.07 o 
   2  -5   7        1.53        7.00      2.38 o 
   3  -5   7     1841.06     1864.93     16.81 o 
   4  -5   7      693.72      700.18      6.55 o 
   5  -5   7     1067.97     1088.79     10.56 o 
   6  -5   7      205.86      215.74      2.75 o 
   7  -5   7       88.21       88.57      1.71 o 
  -7  -4   7       53.85       56.93      1.72 o 
  -6  -4   7      465.15      432.86      5.58 o 
  -5  -4   7     1104.15     1130.06     12.40 o 
  -4  -4   7       40.29       38.79      0.98 o 
  -3  -4   7      799.46      767.92      7.92 o 
  -2  -4   7     2044.34     1993.54     18.86 o 
  -1  -4   7        7.82        4.80      0.47 o 
   0  -4   7      173.20      158.84      1.77 o 
   1  -4   7      689.30      739.01      6.46 o 
   2  -4   7     2336.38     2401.19     22.68 o 
   3  -4   7      933.23      999.32      9.91 o 
   4  -4   7      133.39      132.84      1.55 o 
   5  -4   7     1505.63     1519.28     13.15 o 
   6  -4   7        7.22       10.09      1.18 o 
   7  -4   7      347.87      340.29      4.15 o 
  -7  -3   7      163.25      152.47      3.08 o 
  -6  -3   7      158.70      161.41      2.51 o 
  -5  -3   7        0.80        3.45      1.49 o 
  -4  -3   7      232.07      263.12      3.45 o 
  -3  -3   7     1311.24     1256.08     12.70 o 
  -2  -3   7     3136.87     3312.75     35.42 o 
  -1  -3   7      461.68      432.31      4.53 o 
   0  -3   7      808.45      836.44      7.60 o 
   1  -3   7       85.27      122.97      1.46 o 
   2  -3   7     6324.62     6476.02     69.25 o 
   3  -3   7     1015.12     1052.39     10.11 o 
   4  -3   7      407.73      415.72      4.65 o 
   5  -3   7       29.77       26.66      0.71 o 
   6  -3   7       94.10       91.76      1.27 o 
   7  -3   7      117.99      132.47      1.99 o 
   8  -3   7      204.91      215.28      4.03 o 
  -7  -2   7      146.09      115.65      2.19 o 
  -6  -2   7      139.56      148.27      2.33 o 
  -5  -2   7        5.57        7.11      0.64 o 
  -4  -2   7        1.09        1.79      0.85 o 
  -3  -2   7       14.77       26.15      2.34 o 
  -2  -2   7     9022.67     9060.04    114.74 o 
  -1  -2   7      641.13      730.10      7.00 o 
   0  -2   7      210.92      165.97      1.59 o 
   1  -2   7     4458.98     4653.73     43.82 o 
   2  -2   7     2156.07     2164.40     20.42 o 
   3  -2   7      416.27      380.58      3.84 o 
   4  -2   7      569.97      577.98      5.11 o 
   5  -2   7     2134.22     2119.72     19.06 o 
   6  -2   7       44.58       40.98      0.88 o 
   7  -2   7       28.55       34.91      1.04 o 
   8  -2   7      134.39      127.34      2.01 o 
  -7  -1   7       26.84       21.50      1.27 o 
  -6  -1   7        4.79        9.22      1.01 o 
  -5  -1   7        7.37        9.53      0.83 o 
  -4  -1   7        0.71        1.27      0.56 o 
  -3  -1   7      176.56      149.35      2.07 o 
  -2  -1   7       42.38       48.36      0.84 o 
  -1  -1   7     1416.39     1223.78     11.09 o 
   0  -1   7     2832.80     2893.71     28.90 o 
   1  -1   7     1920.99     2195.45     20.72 o 
   2  -1   7     1910.41     1841.84     18.41 o 
   3  -1   7      222.94      138.81      1.48 o 
   4  -1   7      685.12      702.61      6.45 o 
   5  -1   7       96.26       91.62      1.14 o 
   6  -1   7     1974.50     1946.38     16.77 o 
   7  -1   7        2.61        3.07      0.82 o 
   8  -1   7      899.68      860.02     12.86 o 
  -8   0   7       50.78       78.54      1.97 o 
  -7   0   7      896.91      825.07     10.96 o 
  -6   0   7      488.36      440.40      6.41 o 
  -5   0   7      219.01      204.26      3.02 o 
  -4   0   7        1.34        2.25      0.62 o 
  -3   0   7      834.96      753.50      9.74 o 
  -2   0   7       47.03       25.07      0.67 o 
  -1   0   7      757.34      836.14      9.05 o 
   0   0   7      326.88      228.46      2.38 o 
   1   0   7      449.67      368.78      3.42 o 
   2   0   7      495.78      431.01      4.04 o 
   3   0   7        1.93        0.80      0.34 o 
   4   0   7      892.96      836.20      7.27 o 
   5   0   7     1111.75     1061.28      9.25 o 
   6   0   7      228.81      198.84      2.08 o 
   7   0   7      138.41      107.41      1.68 o 
   8   0   7      249.60      248.71      3.40 o 
  -8   1   7      871.79      818.47     12.95 o 
  -7   1   7      614.92      496.93      6.85 o 
  -6   1   7      512.94      532.07      7.18 o 
  -5   1   7      675.64      669.81      8.81 o 
  -4   1   7     1437.47     1392.97     17.77 o 
  -3   1   7      535.53      541.36      7.58 o 
  -2   1   7      339.95      318.55      4.14 o 
  -1   1   7      423.44      341.74      4.13 o 
   0   1   7       11.84       12.51      0.36 o 
   1   1   7       91.86      132.53      1.23 o 
   2   1   7        2.97        2.08      0.41 o 
   3   1   7      703.81      604.43      5.07 o 
   4   1   7      700.84      732.54      6.39 o 
   5   1   7       51.13       81.66      1.10 o 
   6   1   7      866.46      860.59      8.16 o 
   7   1   7       30.92       39.85      0.96 o 
   8   1   7       31.75       36.97      1.29 o 
  -7   2   7      787.21      807.50     12.69 o 
  -6   2   7       13.04       13.63      0.97 o 
  -5   2   7       10.81        9.65      0.88 o 
  -4   2   7     1502.86     1582.90     20.75 o 
  -3   2   7     5676.97     5884.56     83.62 o 
  -2   2   7      415.38      462.28      5.49 o 
  -1   2   7       24.44       24.89      0.60 o 
   0   2   7     4078.22     3958.48     49.99 o 
   1   2   7      229.02      213.25      2.15 o 
   2   2   7      290.78      356.49      3.23 o 
   3   2   7       90.29      109.24      1.15 o 
   4   2   7      292.91      269.76      2.52 o 
   5   2   7       51.44       61.89      0.99 o 
   6   2   7      315.41      305.69      2.93 o 
   7   2   7      315.70      310.56      4.18 o 
   8   2   7       98.28       94.03      1.93 o 
  -7   3   7      129.20      114.85      2.64 o 
  -6   3   7      296.27      288.24      7.21 o 
  -5   3   7      947.96      966.68     14.57 o 
  -4   3   7     1517.87     1473.15     17.15 o 
  -3   3   7     1652.85     1594.48     18.92 o 
  -2   3   7     1722.23     1704.14     18.35 o 
  -1   3   7     4082.04     4271.80     60.22 o 
   0   3   7     6864.89     7440.65     85.92 o 
   1   3   7      381.06      291.35      3.33 o 
   2   3   7       35.79       32.28      0.58 o 
   3   3   7       41.57       35.71      0.67 o 
   4   3   7      739.77      722.40      6.66 o 
   5   3   7      371.69      383.89      3.52 o 
   6   3   7      570.09      603.43      5.55 o 
   7   3   7       46.58       34.03      1.00 o 
   8   3   7      177.90      182.98      2.51 o 
  -7   4   7      652.08      670.31     10.15 o 
  -6   4   7      218.89      203.76      4.31 o 
  -5   4   7       27.71       20.76      1.29 o 
  -4   4   7      516.27      494.94      7.99 o 
  -3   4   7     1441.22     1539.32     23.18 o 
  -2   4   7       29.18       19.91      1.02 o 
  -1   4   7        1.85        0.11      0.58 o 
   0   4   7     1794.83     1698.92     19.68 o 
   1   4   7      245.45      194.48      2.51 o 
   2   4   7        3.08        7.93      0.58 o 
   3   4   7      166.75      148.48      1.93 o 
   4   4   7       48.27       40.13      0.80 o 
   5   4   7      579.26      558.18      5.49 o 
   6   4   7      321.39      324.83      3.28 o 
   7   4   7      328.02      353.85      3.95 o 
   8   4   7       28.34       24.23      1.30 o 
  -7   5   7      389.76      405.65      6.80 o 
  -6   5   7      142.82      151.25      3.25 o 
  -5   5   7     1137.55     1170.83     17.31 o 
  -4   5   7     1177.44     1155.49     13.55 o 
  -3   5   7     1865.72     1849.59     21.49 o 
  -2   5   7      130.58      134.35      1.85 o 
  -1   5   7      344.90      360.78      4.86 o 
   0   5   7      754.01      759.03      8.99 o 
   1   5   7     3353.27     3368.34     38.82 o 
   2   5   7      270.01      270.30      3.19 o 
   3   5   7       80.99       88.29      2.38 o 
   4   5   7     1216.46     1199.90     13.07 o 
   5   5   7      539.15      516.99      7.00 o 
   6   5   7      200.84      190.73      2.45 o 
   7   5   7       13.29       15.54      1.09 o 
   8   5   7      287.49      297.30      3.73 o 
  -6   6   7       14.96        8.24      1.39 o 
  -5   6   7     1031.43     1031.24     16.02 o 
  -4   6   7      517.40      487.87      6.07 o 
  -3   6   7      881.46      855.80     11.12 o 
  -2   6   7      154.42      140.67      2.22 o 
  -1   6   7        5.59        4.25      1.04 o 
   0   6   7     1544.71     1571.21     18.28 o 
   1   6   7      529.92      529.06      6.56 o 
   2   6   7      192.78      184.51      2.35 o 
   3   6   7       20.68       20.01      0.84 o 
   4   6   7        2.42        3.59      0.95 o 
   5   6   7     1070.24     1077.96     11.91 o 
   6   6   7       33.40       38.32      1.16 o 
   7   6   7       43.25       49.22      1.55 o 
  -6   7   7      208.81      227.65      5.16 o 
  -5   7   7       42.72       48.08      1.61 o 
  -4   7   7      151.46      148.79      2.59 o 
  -3   7   7       41.69       45.59      1.30 o 
  -2   7   7     1414.08     1384.83     18.30 o 
  -1   7   7     1626.66     1636.36     20.92 o 
   0   7   7      754.65      764.90      9.11 o 
   1   7   7     1895.64     1906.28     22.15 o 
   2   7   7     1372.38     1336.95     15.66 o 
   3   7   7      145.09      143.35      2.01 o 
   4   7   7      624.40      635.56      7.21 o 
   5   7   7      412.91      374.23      4.53 o 
   6   7   7      181.89      225.92      3.95 o 
   7   7   7        2.69        3.12      1.29 o 
  -5   8   7      742.50      725.31      9.83 o 
  -4   8   7       99.38      117.57      2.62 o 
  -3   8   7      203.91      211.46      3.78 o 
  -2   8   7      384.96      413.26      7.84 o 
  -1   8   7      202.98      212.58      3.56 o 
   0   8   7     1196.51     1153.36     16.31 o 
   1   8   7      392.35      426.92      5.34 o 
   2   8   7     1078.16     1069.60     12.68 o 
   3   8   7       33.51       30.66      1.09 o 
   4   8   7       67.22       82.90      1.57 o 
   5   8   7      440.40      439.96      5.77 o 
   6   8   7       32.99       31.53      1.61 o 
  -4   9   7      209.84      203.69      4.41 o 
  -3   9   7       61.27       57.06      2.63 o 
  -2   9   7      158.22      152.23      4.73 o 
  -1   9   7      631.21      652.93     10.84 o 
   0   9   7      118.41      125.01      2.05 o 
   1   9   7        5.80        2.95      0.91 o 
   2   9   7      397.53      410.47      5.63 o 
   3   9   7     1097.48     1091.91     13.09 o 
   4   9   7       32.44       27.67      1.91 o 
   5   9   7        6.89        5.14      1.44 o 
  -3  10   7      300.07      265.91      8.49 o 
  -2  10   7      703.57      685.68     18.73 o 
  -1  10   7      132.23      132.82      3.19 o 
   0  10   7      550.88      591.76      8.12 o 
   1  10   7       59.50       58.23      1.82 o 
   2  10   7       31.77       39.54      2.22 o 
   3  10   7       47.19       60.46      1.85 o 
   4  10   7      155.39      152.49      2.80 o 
   0  11   7      112.21       95.94      2.89 o 
   1  11   7       15.48       22.50      2.28 o 
  -1  -9   8       52.95       47.37      1.71 o 
   0  -9   8       37.05       49.91      1.63 o 
   1  -9   8      174.03      158.25      2.67 o 
   2  -9   8       15.83       15.46      1.37 o 
  -3  -8   8      702.81      723.87     15.79 o 
  -2  -8   8      288.95      280.61      5.49 o 
  -1  -8   8        4.74        2.65      1.09 o 
   0  -8   8       24.95       17.06      1.26 o 
   1  -8   8      216.16      221.96      3.42 o 
   2  -8   8      312.36      336.32      4.18 o 
   3  -8   8        1.62       -0.34      1.03 o 
   4  -8   8        0.72       -0.87      1.32 o 
  -4  -7   8      717.39      719.53      8.25 o 
  -3  -7   8       56.96       54.61      1.43 o 
  -2  -7   8      510.42      507.50      5.98 o 
  -1  -7   8      397.50      413.59      5.48 o 
   0  -7   8       13.68       10.46      0.85 o 
   1  -7   8      112.03      106.86      1.94 o 
   2  -7   8       95.45       98.76      1.54 o 
   3  -7   8      193.43      189.48      2.37 o 
   4  -7   8      291.97      289.68      3.23 o 
   5  -7   8        2.45        1.55      1.41 o 
  -5  -6   8      537.85      532.11      6.92 o 
  -4  -6   8       10.07       11.14      1.68 o 
  -3  -6   8       30.54       27.69      1.02 o 
  -2  -6   8      301.42      299.85      3.20 o 
  -1  -6   8       31.58       32.88      0.93 o 
   0  -6   8     2422.33     2476.24     26.57 o 
   1  -6   8      434.90      456.97      4.93 o 
   2  -6   8     1070.73     1098.47     10.09 o 
   3  -6   8       18.06       16.19      0.97 o 
   4  -6   8      442.88      437.15      4.57 o 
   5  -6   8       88.04       90.35      1.57 o 
   6  -6   8      184.16      184.04      2.69 o 
  -6  -5   8       27.05       28.69      1.38 o 
  -5  -5   8      630.33      646.31      7.36 o 
  -4  -5   8      805.01      806.72      8.98 o 
  -3  -5   8        1.22        0.37      0.70 o 
  -2  -5   8       13.15       11.27      0.78 o 
  -1  -5   8     2099.53     2103.35     21.23 o 
   0  -5   8       17.68       17.82      0.83 o 
   1  -5   8      125.26      124.72      1.47 o 
   2  -5   8     2937.00     3010.10     26.95 o 
   3  -5   8      599.05      653.04      6.79 o 
   4  -5   8        0.41       -1.19      0.79 o 
   5  -5   8       36.14       36.34      1.02 o 
   6  -5   8     1375.44     1388.46     14.27 o 
   7  -5   8       69.85       77.57      1.64 o 
  -6  -4   8        8.80        7.42      1.08 o 
  -5  -4   8       17.18       17.11      0.90 o 
  -4  -4   8      304.08      322.98      3.85 o 
  -3  -4   8      266.82      260.62      2.95 o 
  -2  -4   8      191.69      178.10      2.16 o 
  -1  -4   8       63.87       60.61      0.98 o 
   0  -4   8     1094.78     1067.82     10.22 o 
   1  -4   8      498.40      478.38      4.11 o 
   2  -4   8      767.40      745.22      7.26 o 
   3  -4   8      451.47      437.99      4.47 o 
   4  -4   8      408.82      431.29      4.42 o 
   5  -4   8      360.04      371.66      3.51 o 
   6  -4   8      197.38      209.54      2.35 o 
   7  -4   8      466.80      484.99      5.38 o 
  -7  -3   8       38.66       36.95      1.60 o 
  -6  -3   8      780.30      724.81      8.85 o 
  -5  -3   8      129.36      141.42      1.98 o 
  -4  -3   8      940.17      970.11      9.93 o 
  -3  -3   8      905.39      941.51     10.29 o 
  -2  -3   8      181.82      170.37      2.91 o 
  -1  -3   8     2763.56     2830.48     28.38 o 
   0  -3   8      297.97      333.65      3.18 o 
   1  -3   8     1885.24     1892.62     17.90 o 
   2  -3   8       37.03       33.58      1.18 o 
   3  -3   8       89.47      104.28      1.37 o 
   4  -3   8       89.73       84.07      1.24 o 
   5  -3   8       46.90       42.90      0.80 o 
   6  -3   8      402.55      408.37      5.42 o 
   7  -3   8       42.86       42.89      1.42 o 
   8  -3   8      214.58      221.06      2.92 o 
  -7  -2   8      111.84      123.94      2.24 o 
  -6  -2   8       18.90       24.93      1.15 o 
  -5  -2   8      326.09      316.63      4.09 o 
  -4  -2   8     1505.50     1486.90     16.03 o 
  -3  -2   8      674.31      648.91      7.10 o 
  -2  -2   8      407.61      440.69      5.24 o 
  -1  -2   8     3403.90     3751.43     42.35 o 
   0  -2   8      423.37      343.82      3.08 o 
   1  -2   8      127.57      189.07      2.13 o 
   2  -2   8      406.40      392.48      4.45 o 
   3  -2   8      479.24      470.38      4.67 o 
   4  -2   8       93.44       89.75      1.52 o 
   5  -2   8       36.77       34.70      0.86 o 
   6  -2   8        3.05        2.98      0.71 o 
   7  -2   8      480.27      493.20      5.86 o 
   8  -2   8        0.39        0.03      1.05 o 
  -7  -1   8       17.23       19.27      1.96 o 
  -6  -1   8       28.81       47.72      1.45 o 
  -5  -1   8       87.91       93.27      1.88 o 
  -4  -1   8      195.10      201.56      2.93 o 
  -3  -1   8      570.63      531.90      7.00 o 
  -2  -1   8      190.11      176.15      2.55 o 
  -1  -1   8       20.17       20.69      0.48 o 
   0  -1   8      205.74      184.48      1.87 o 
   1  -1   8      707.90      543.97      5.38 o 
   2  -1   8      455.61      480.33      5.55 o 
   3  -1   8      562.59      646.71      6.66 o 
   4  -1   8      675.07      651.20      5.75 o 
   5  -1   8     1463.64     1444.00     13.09 o 
   6  -1   8        2.83        2.13      0.70 o 
   7  -1   8      232.77      215.05      2.40 o 
   8  -1   8        2.60        2.78      0.97 o 
  -7   0   8        9.90       11.19      1.24 o 
  -6   0   8      762.80      655.35      8.74 o 
  -5   0   8      322.39      334.34      4.64 o 
  -4   0   8      911.04      881.26     11.41 o 
  -3   0   8       52.03       45.89      0.97 o 
  -2   0   8      499.76      442.34      5.86 o 
  -1   0   8       90.40       88.16      1.20 o 
   0   0   8      294.42      295.90      2.66 o 
   1   0   8      554.51      498.91      4.59 o 
   2   0   8      902.55      809.23      7.35 o 
   3   0   8      365.04      331.57      3.16 o 
   4   0   8      251.48      312.15      2.89 o 
   5   0   8     1218.56     1211.81     10.51 o 
   6   0   8      127.18      146.20      1.63 o 
   7   0   8      237.81      231.65      2.65 o 
   8   0   8       70.10       57.50      1.42 o 
  -7   1   8        2.84        0.40      1.51 o 
  -6   1   8     1031.40     1006.70     13.13 o 
  -5   1   8      505.45      524.58      7.01 o 
  -4   1   8       63.28       51.15      1.10 o 
  -3   1   8     1386.60     1386.85     18.99 o 
  -2   1   8       97.61      103.31      1.90 o 
  -1   1   8       24.51       46.91      0.88 o 
   0   1   8        0.87       10.70      0.58 o 
   1   1   8     1377.41     1304.24     10.71 o 
   2   1   8      844.94      835.59      6.91 o 
   3   1   8      219.99      238.69      2.14 o 
   4   1   8      975.86      971.68      8.43 o 
   5   1   8      675.71      682.64      6.04 o 
   6   1   8      266.19      245.55      3.01 o 
   7   1   8        0.77        1.51      0.79 o 
   8   1   8      133.49      137.80      2.20 o 
  -7   2   8       36.14       27.65      1.32 o 
  -6   2   8      243.32      238.38      3.60 o 
  -5   2   8     1318.85     1294.11     22.85 o 
  -4   2   8       15.73       18.83      0.66 o 
  -3   2   8     1404.82     1503.94     20.98 o 
  -2   2   8     2218.71     2140.94     30.26 o 
  -1   2   8       31.87       43.03      0.82 o 
   0   2   8      275.92      312.71      3.53 o 
   1   2   8     2389.64     2504.90     23.53 o 
   2   2   8     2353.26     2302.40     20.45 o 
   3   2   8        0.47        0.22      0.37 o 
   4   2   8      400.48      400.66      3.62 o 
   5   2   8     2466.21     2423.06     20.73 o 
   6   2   8      258.12      273.82      2.80 o 
   7   2   8      141.57      142.08      1.69 o 
   8   2   8      173.72      171.06      2.84 o 
  -7   3   8        2.28       -2.13      1.42 o 
  -6   3   8      171.58      157.46      2.60 o 
  -5   3   8      402.09      398.42      5.60 o 
  -4   3   8     1543.34     1578.58     19.08 o 
  -3   3   8     2230.83     2269.79     32.51 o 
  -2   3   8      208.10      258.52      3.55 o 
  -1   3   8      119.24      241.70      3.03 o 
   0   3   8      133.42      175.91      2.41 o 
   1   3   8       11.97       16.42      0.49 o 
   2   3   8      222.32      170.68      1.85 o 
   3   3   8      210.78      217.00      2.17 o 
   4   3   8      398.39      379.95      3.65 o 
   5   3   8      139.92      136.93      1.52 o 
   6   3   8      926.22      912.47      8.83 o 
   7   3   8       89.87       87.54      1.48 o 
   8   3   8      206.56      233.89      4.23 o 
  -7   4   8      120.08      106.05      2.50 o 
  -6   4   8      130.44      147.07      2.86 o 
  -5   4   8      595.94      595.82      7.91 o 
  -4   4   8     1022.36     1006.03     15.89 o 
  -3   4   8     1149.67     1132.95     14.53 o 
  -2   4   8      674.37      654.10      9.54 o 
  -1   4   8       39.33       33.44      0.83 o 
   0   4   8      598.78      560.99      6.69 o 
   1   4   8        1.83        3.45      0.58 o 
   2   4   8      162.45      127.95      1.91 o 
   3   4   8      106.08      111.34      1.37 o 
   4   4   8      608.03      634.87      6.06 o 
   5   4   8     1869.35     1873.09     18.60 o 
   6   4   8        1.10        0.01      0.77 o 
   7   4   8      661.22      642.56      7.96 o 
   8   4   8        6.62        8.93      1.34 o 
  -7   5   8      150.19      120.66      2.58 o 
  -6   5   8       13.83        9.83      1.54 o 
  -5   5   8      521.63      490.94     11.16 o 
  -4   5   8       16.38       17.51      0.82 o 
  -3   5   8       12.49       10.87      0.84 o 
  -2   5   8       38.96       42.11      1.40 o 
  -1   5   8     2633.35     2677.28     33.89 o 
   0   5   8      171.90      175.53      2.39 o 
   1   5   8      376.58      365.28      4.53 o 
   2   5   8      146.18      146.46      1.94 o 
   3   5   8     1129.83     1063.25     11.61 o 
   4   5   8        0.10        0.90      0.80 o 
   5   5   8      318.55      339.74      3.62 o 
   6   5   8       59.61       77.59      1.41 o 
   7   5   8        2.34        4.50      0.99 o 
   8   5   8       29.75       32.20      1.56 o 
  -6   6   8      364.15      372.16      6.12 o 
  -5   6   8      264.37      242.09      4.04 o 
  -4   6   8        1.36        1.86      0.84 o 
  -3   6   8      567.21      576.90      7.65 o 
  -2   6   8      591.48      628.22      8.27 o 
  -1   6   8        2.65        1.65      0.84 o 
   0   6   8     1860.52     1943.79     22.58 o 
   1   6   8      116.68      119.77      2.04 o 
   2   6   8       20.96       18.15      0.85 o 
   3   6   8       10.46       15.67      1.11 o 
   4   6   8     1094.43     1091.48     14.98 o 
   5   6   8       90.54       87.29      1.68 o 
   6   6   8      106.10      109.79      1.71 o 
   7   6   8      302.05      334.56      3.79 o 
  -6   7   8       82.43       88.94      2.10 o 
  -5   7   8       31.59       34.72      1.59 o 
  -4   7   8        1.57       -0.29      1.33 o 
  -3   7   8      761.20      749.72     16.82 o 
  -2   7   8     1358.24     1383.46     17.86 o 
  -1   7   8     1501.27     1623.02     20.74 o 
   0   7   8      293.19      291.12      3.78 o 
   1   7   8      625.83      607.33     12.18 o 
   2   7   8     2352.39     2412.03     25.91 o 
   3   7   8       89.56       83.68      1.50 o 
   4   7   8       98.48      118.16      1.88 o 
   5   7   8      117.20      109.72      1.94 o 
   6   7   8      320.98      336.80      3.98 o 
   7   7   8       33.93       32.15      2.01 o 
  -5   8   8       22.14       22.51      1.82 o 
  -4   8   8      330.79      320.23      6.16 o 
  -3   8   8       49.09       54.11      2.29 o 
  -2   8   8       10.67        7.45      1.38 o 
  -1   8   8      174.67      180.50      2.58 o 
   0   8   8     2233.55     2254.38     39.82 o 
   1   8   8      896.16      885.95     11.17 o 
   2   8   8      653.00      684.92      8.32 o 
   3   8   8      403.04      403.04      4.78 o 
   4   8   8      508.78      503.07      5.89 o 
   5   8   8       92.19       99.86      1.98 o 
   6   8   8       39.64       36.76      1.71 o 
  -4   9   8        0.49        1.48      2.23 o 
  -3   9   8      497.18      477.24      8.77 o 
  -2   9   8       19.47       26.71      1.31 o 
  -1   9   8      229.51      214.14      4.85 o 
   0   9   8        8.61        8.87      0.95 o 
   1   9   8      805.06      820.07     11.28 o 
   2   9   8        0.57        0.35      0.96 o 
   3   9   8      222.45      233.16      3.41 o 
   4   9   8      557.98      612.21      7.73 o 
   5   9   8       18.18       15.15      1.59 o 
  -2  10   8      606.93      555.13     15.72 o 
  -1  10   8        4.44        3.32      1.55 o 
   0  10   8       33.02       30.69      1.49 o 
   1  10   8        0.79        3.02      1.14 o 
   2  10   8       32.89       31.37      1.64 o 
   3  10   8       26.31       22.53      1.58 o 
  -2  -8   9        3.66        4.82      1.29 o 
  -1  -8   9      273.64      312.62      4.25 o 
   0  -8   9      406.89      423.01      5.49 o 
   1  -8   9       24.72       24.69      1.34 o 
   2  -8   9        5.30        5.92      1.15 o 
   3  -8   9      622.41      649.13      7.60 o 
  -4  -7   9       44.39       43.59      1.72 o 
  -3  -7   9      351.51      374.64      6.67 o 
  -2  -7   9      482.43      483.26      6.87 o 
  -1  -7   9        6.88        9.05      1.15 o 
   0  -7   9      211.74      215.94      2.85 o 
   1  -7   9      397.88      383.92      4.29 o 
   2  -7   9       53.89       52.26      1.10 o 
   3  -7   9        3.28        6.48      2.20 o 
   4  -7   9      297.93      316.73      3.78 o 
   5  -7   9      101.10       97.70      2.64 o 
  -5  -6   9      300.90      292.34      4.12 o 
  -4  -6   9      782.99      766.58     10.48 o 
  -3  -6   9       45.16       47.87      1.21 o 
  -2  -6   9      418.95      468.79      5.53 o 
  -1  -6   9      316.17      318.16      3.86 o 
   0  -6   9      741.79      764.52      8.51 o 
   1  -6   9      395.41      407.37      4.46 o 
   2  -6   9      255.32      253.48      2.87 o 
   3  -6   9     1654.53     1673.67     15.24 o 
   4  -6   9       19.11       25.58      1.21 o 
   5  -6   9      109.63      130.02      2.27 o 
   6  -6   9        0.01        4.04      1.52 o 
  -5  -5   9       61.22       67.03      1.56 o 
  -4  -5   9      265.61      260.16      3.27 o 
  -3  -5   9      641.86      664.41      6.97 o 
  -2  -5   9       62.92       55.52      1.08 o 
  -1  -5   9        9.03        9.10      1.18 o 
   0  -5   9        1.03        1.73      0.71 o 
   1  -5   9      399.41      401.63      3.71 o 
   2  -5   9      225.98      209.20      2.34 o 
   3  -5   9     2273.03     2208.71     21.08 o 
   4  -5   9      504.84      506.94      5.20 o 
   5  -5   9      119.85      124.92      1.95 o 
   6  -5   9       57.49       56.66      1.66 o 
  -6  -4   9     1166.90     1110.61     13.89 o 
  -5  -4   9      974.96      999.61     10.33 o 
  -4  -4   9       27.73       27.94      1.03 o 
  -3  -4   9        9.61       11.46      0.86 o 
  -2  -4   9     1626.90     1671.19     18.09 o 
  -1  -4   9      141.49      128.89      1.65 o 
   0  -4   9       63.05       70.51      0.99 o 
   1  -4   9       53.48       59.98      0.92 o 
   2  -4   9     2169.43     2278.50     21.69 o 
   3  -4   9      486.20      515.99      5.37 o 
   4  -4   9       42.62       36.10      0.95 o 
   5  -4   9      428.70      417.89      4.49 o 
   6  -4   9        3.46        4.52      0.78 o 
   7  -4   9      170.16      166.40      2.39 o 
  -6  -3   9      681.15      662.37      9.03 o 
  -5  -3   9      786.37      768.64      9.30 o 
  -4  -3   9        3.31        5.40      0.67 o 
  -3  -3   9     3151.41     3218.96     37.33 o 
  -2  -3   9      421.19      411.48      4.68 o 
  -1  -3   9     2709.64     2652.98     25.57 o 
   0  -3   9       52.89       58.42      1.73 o 
   1  -3   9       13.44       12.69      0.68 o 
   2  -3   9      372.98      351.39      3.61 o 
   3  -3   9      781.47      780.00      7.62 o 
   4  -3   9      138.27      132.17      1.69 o 
   5  -3   9      236.24      226.69      2.43 o 
   6  -3   9      139.63      144.58      1.79 o 
   7  -3   9       27.70       27.48      1.04 o 
  -7  -2   9       46.20       40.28      1.87 o 
  -6  -2   9      509.66      509.92      7.02 o 
  -5  -2   9       17.68       15.45      4.14 o 
  -4  -2   9        0.78        0.16      0.52 o 
  -3  -2   9      218.98      244.32      2.88 o 
  -2  -2   9     1162.03     1064.32     12.21 o 
  -1  -2   9        1.32        0.93      0.42 o 
   0  -2   9      774.65      746.49      6.84 o 
   1  -2   9      308.38      260.19      2.71 o 
   2  -2   9     1462.32     1493.75     14.20 o 
   3  -2   9      157.13      141.86      1.68 o 
   4  -2   9      659.78      651.17      6.41 o 
   5  -2   9     1209.27     1201.22     10.46 o 
   6  -2   9        7.17        7.18      0.92 o 
   7  -2   9      255.99      263.73      2.87 o 
   8  -2   9      138.02      128.78      2.08 o 
  -7  -1   9        2.02        6.41      1.35 o 
  -6  -1   9        0.14        2.43      1.12 o 
  -5  -1   9      157.50      164.67      2.70 o 
  -4  -1   9        1.52        1.18      0.66 o 
  -3  -1   9      438.07      451.76      5.51 o 
  -2  -1   9       21.25       19.65      0.80 o 
  -1  -1   9     1652.91     1447.95     14.60 o 
   0  -1   9      810.32      826.23      7.53 o 
   1  -1   9      149.51      149.16      1.69 o 
   2  -1   9     1712.62     1654.64     15.66 o 
   3  -1   9     1385.03     1355.44     12.93 o 
   4  -1   9      189.44      208.49      1.96 o 
   5  -1   9      449.25      483.12      4.60 o 
   6  -1   9     1108.17     1083.24      9.99 o 
   7  -1   9        6.99        6.20      0.90 o 
   8  -1   9        0.01        0.67      1.01 o 
  -7   0   9      844.99      799.59     10.63 o 
  -6   0   9       66.84       67.70      1.69 o 
  -5   0   9       34.88       37.63      1.20 o 
  -4   0   9       68.86       73.34      2.15 o 
  -3   0   9      331.64      331.15      5.08 o 
  -2   0   9      732.25      725.12      7.96 o 
  -1   0   9      113.55      130.88      1.66 o 
   0   0   9     1232.70     1086.17      9.82 o 
   1   0   9     1277.24     1157.76     10.48 o 
   2   0   9      383.64      324.69      3.09 o 
   3   0   9      750.34      747.79      7.11 o 
   4   0   9      118.10      114.75      1.36 o 
   5   0   9        5.40        4.06      0.68 o 
   6   0   9       36.66       40.62      0.87 o 
   7   0   9      604.29      621.03      7.43 o 
   8   0   9       68.10       60.01      1.40 o 
  -7   1   9      680.53      619.23      8.38 o 
  -6   1   9      616.99      572.37      7.74 o 
  -5   1   9      955.53     1000.92     12.98 o 
  -4   1   9       95.44       93.89      1.61 o 
  -3   1   9      125.25      103.61      1.90 o 
  -2   1   9      993.91     1046.47     13.47 o 
  -1   1   9     1622.26     1514.57     16.26 o 
   0   1   9      587.06      681.68      7.73 o 
   1   1   9        0.75        1.46      0.63 o 
   2   1   9     1259.53     1281.84     11.24 o 
   3   1   9     2378.26     2368.29     21.78 o 
   4   1   9       14.91       20.58      0.89 o 
   5   1   9       24.29       19.75      0.65 o 
   6   1   9     1203.93     1181.64     12.14 o 
   7   1   9      137.22      135.28      2.17 o 
   8   1   9      260.05      272.03      2.98 o 
  -7   2   9      750.45      711.19      9.56 o 
  -6   2   9       10.28       13.82      1.59 o 
  -5   2   9      248.37      225.81      3.00 o 
  -4   2   9     1146.87     1150.48     13.59 o 
  -3   2   9      688.43      677.41     15.44 o 
  -2   2   9      454.11      552.39      8.15 o 
  -1   2   9       92.32      113.53      1.60 o 
   0   2   9      337.86      269.50      3.10 o 
   1   2   9     1328.81     1514.87     13.58 o 
   2   2   9        1.69        1.44      0.39 o 
   3   2   9      114.67      116.66      1.79 o 
   4   2   9      200.45      186.24      1.88 o 
   5   2   9       26.47       32.88      1.95 o 
   6   2   9      252.24      250.03      2.93 o 
   7   2   9      623.31      625.63      9.21 o 
   8   2   9       23.04       22.58      1.28 o 
  -7   3   9      261.08      235.50      4.22 o 
  -6   3   9      395.03      381.59      4.97 o 
  -5   3   9       45.58       48.55      1.15 o 
  -4   3   9       85.11       81.91      1.34 o 
  -3   3   9     5046.08     4892.26     62.25 o 
  -2   3   9      389.68      366.29      4.93 o 
  -1   3   9       50.26       55.38      1.21 o 
   0   3   9      108.67      212.22      2.76 o 
   1   3   9      971.43     1035.74     10.48 o 
   2   3   9      339.69      367.24      3.66 o 
   3   3   9      346.55      341.14      3.28 o 
   4   3   9      499.44      509.79      4.79 o 
   5   3   9      762.30      784.52      6.93 o 
   6   3   9       13.40       13.25      0.95 o 
   7   3   9      932.86      917.26     11.31 o 
   8   3   9      963.41      975.24     12.61 o 
  -7   4   9      418.55      438.20      8.20 o 
  -6   4   9      110.48       97.41      2.05 o 
  -5   4   9       10.46        9.09      1.13 o 
  -4   4   9       32.95       19.84      0.83 o 
  -3   4   9      800.90      836.68     19.59 o 
  -2   4   9      606.58      603.93      8.85 o 
  -1   4   9        6.33        4.80      0.72 o 
   0   4   9      745.80      774.14      9.18 o 
   1   4   9      387.93      363.39      4.15 o 
   2   4   9      556.40      536.33      5.60 o 
   3   4   9      158.49      142.89      1.67 o 
   4   4   9       96.22       82.86      1.15 o 
   5   4   9      608.74      606.57      6.50 o 
   6   4   9        2.48        0.74      0.80 o 
   7   4   9      107.97      135.06      1.93 o 
   8   4   9      381.11      371.29      4.17 o 
  -6   5   9        2.81        0.40      1.26 o 
  -5   5   9        0.30        1.16      1.23 o 
  -4   5   9      116.40      134.57      2.63 o 
  -3   5   9     1134.01     1128.64     16.11 o 
  -2   5   9        4.58        2.70      0.81 o 
  -1   5   9       12.48       11.15      1.03 o 
   0   5   9      197.04      187.58      2.55 o 
   1   5   9     1860.32     1981.17     22.99 o 
   2   5   9       63.62       67.35      1.19 o 
   3   5   9     2711.10     2699.79     28.96 o 
   4   5   9      386.52      381.40      4.20 o 
   5   5   9      260.50      240.66      2.76 o 
   6   5   9        0.53        2.33      0.86 o 
   7   5   9       93.62       92.07      1.64 o 
  -6   6   9       40.84       45.04      2.08 o 
  -5   6   9      802.37      770.94     16.49 o 
  -4   6   9       97.45      101.23      2.14 o 
  -3   6   9      155.03      182.78      3.81 o 
  -2   6   9     2092.31     2105.01     26.82 o 
  -1   6   9      190.57      208.12      2.83 o 
   0   6   9      332.01      362.85      4.57 o 
   1   6   9      100.37       98.02      1.62 o 
   2   6   9      468.33      469.28      5.38 o 
   3   6   9      423.40      418.14      4.88 o 
   4   6   9        1.84       -0.20      1.04 o 
   5   6   9      754.69      769.43      8.13 o 
   6   6   9       59.38       67.65      1.39 o 
   7   6   9        8.38       11.08      1.19 o 
  -5   7   9       41.33       49.34      2.05 o 
  -4   7   9     1584.92     1602.85     35.81 o 
  -3   7   9      256.96      260.38      4.38 o 
  -2   7   9      207.26      204.59      3.10 o 
  -1   7   9      235.76      237.64      3.20 o 
   0   7   9      125.52      141.13      2.12 o 
   1   7   9      287.61      288.10      3.79 o 
   2   7   9       89.09       89.86      2.23 o 
   3   7   9       68.63       67.46      1.40 o 
   4   7   9      832.61      813.86      9.14 o 
   5   7   9       59.51       60.51      1.55 o 
   6   7   9      147.40      162.32      2.26 o 
  -4   8   9       13.14       12.16      2.84 o 
  -3   8   9      216.75      210.85      4.24 o 
  -2   8   9     1797.62     1724.42     24.75 o 
  -1   8   9        1.30        3.99      0.88 o 
   0   8   9       67.59       71.36      1.80 o 
   1   8   9       30.49       35.74      1.18 o 
   2   8   9     1501.49     1548.89     16.85 o 
   3   8   9       53.37       55.14      1.62 o 
   4   8   9      110.06       95.71      1.87 o 
   5   8   9      486.92      524.92      6.47 o 
   6   8   9        0.62        3.70      1.39 o 
  -3   9   9        2.86        1.67      2.25 o 
  -2   9   9       10.86        8.59      1.43 o 
  -1   9   9      377.93      373.07      5.01 o 
   0   9   9       89.03       84.90      1.69 o 
   1   9   9        0.49       -1.35      1.34 o 
   2   9   9       44.06       43.36      1.49 o 
   3   9   9      420.29      399.07      4.88 o 
   4   9   9       20.72       18.94      2.25 o 
   5   9   9       53.28       58.62      1.93 o 
  -2  10   9       64.85       72.06      3.38 o 
  -1  10   9       20.90       22.64      1.87 o 
   0  10   9      623.49      665.27      9.09 o 
   1  10   9       60.23       60.79      1.62 o 
   2  10   9       64.62       59.65      2.69 o 
   3  10   9      403.33      420.40      5.59 o 
  -1  -8  10       21.56       23.04      1.41 o 
   0  -8  10        9.48       12.84      1.32 o 
   1  -8  10       89.40       78.35      1.75 o 
   2  -8  10      110.02      110.44      2.76 o 
  -3  -7  10        3.04        1.27      1.33 o 
  -2  -7  10      328.32      346.38      4.66 o 
  -1  -7  10     1775.31     1884.26     22.10 o 
   0  -7  10        0.97       -1.18      0.79 o 
   1  -7  10        0.21       -1.23      0.82 o 
   2  -7  10       83.94      103.62      1.87 o 
   3  -7  10      147.12      170.38      2.29 o 
   4  -7  10        0.31       -0.60      0.88 o 
  -4  -6  10      204.84      211.22      3.52 o 
  -3  -6  10      107.93       94.57      1.96 o 
  -2  -6  10     1012.92     1038.09     11.98 o 
  -1  -6  10      545.72      555.20      6.33 o 
   0  -6  10      284.58      277.66      3.46 o 
   1  -6  10      501.49      512.49      5.52 o 
   2  -6  10      303.09      324.11      3.52 o 
   3  -6  10      212.67      219.78      2.55 o 
   4  -6  10      103.82      109.37      1.87 o 
   5  -6  10      362.84      359.42      4.27 o 
  -5  -5  10      267.30      257.98      3.75 o 
  -4  -5  10      104.95      112.94      1.98 o 
  -3  -5  10        5.26        6.40      0.87 o 
  -2  -5  10       10.16       13.09      0.92 o 
  -1  -5  10     1168.14     1165.95     12.76 o 
   0  -5  10       91.18       90.09      1.53 o 
   1  -5  10       29.57       30.35      0.91 o 
   2  -5  10      178.11      192.52      2.17 o 
   3  -5  10     3573.12     3576.24     33.81 o 
   4  -5  10        0.77       -0.17      1.00 o 
   5  -5  10       16.19       18.82      1.23 o 
   6  -5  10      903.44      898.46      9.53 o 
  -6  -4  10       18.47       17.12      2.44 o 
  -5  -4  10       22.04       20.23      1.14 o 
  -4  -4  10      424.98      421.43      5.86 o 
  -3  -4  10      313.42      332.66      3.94 o 
  -2  -4  10       98.22       91.81      1.47 o 
  -1  -4  10      528.84      577.06      6.07 o 
   0  -4  10      141.93      130.56      1.50 o 
   1  -4  10       83.26       88.53      1.24 o 
   2  -4  10      190.47      182.38      2.25 o 
   3  -4  10      681.41      667.41      6.62 o 
   4  -4  10      289.66      267.49      3.00 o 
   5  -4  10      116.78      113.24      1.60 o 
   6  -4  10      204.77      212.07      2.63 o 
   7  -4  10      408.40      437.46      5.40 o 
  -6  -3  10      175.45      173.74      4.04 o 
  -5  -3  10      609.73      620.67      8.38 o 
  -4  -3  10        0.76        0.51      0.77 o 
  -3  -3  10      145.96      137.80      2.08 o 
  -2  -3  10      477.74      486.59      5.80 o 
  -1  -3  10      119.35      108.53      1.51 o 
   0  -3  10       44.19       52.23      0.83 o 
   1  -3  10      706.21      687.66      6.74 o 
   2  -3  10      152.54      141.69      1.72 o 
   3  -3  10        4.65        4.64      0.67 o 
   4  -3  10      238.91      244.88      2.74 o 
   5  -3  10       42.94       41.25      0.98 o 
   6  -3  10      592.63      590.49      6.01 o 
   7  -3  10      200.51      194.68      2.44 o 
  -6  -2  10      282.09      227.42      5.99 o 
  -5  -2  10       21.35       16.30      1.23 o 
  -4  -2  10      630.68      606.97      7.34 o 
  -3  -2  10        8.59        4.32      1.05 o 
  -2  -2  10      205.23      191.48      2.93 o 
  -1  -2  10      118.14      120.12      1.44 o 
   0  -2  10      188.73      172.13      2.26 o 
   1  -2  10        3.68        8.59      2.67 o 
   2  -2  10      569.88      522.07      5.20 o 
   3  -2  10     1002.41     1002.94      9.69 o 
   4  -2  10        1.00        0.64      0.70 o 
   5  -2  10       58.84       58.70      1.07 o 
   6  -2  10       53.38       51.86      1.06 o 
   7  -2  10      256.92      265.84      2.90 o 
  -7  -1  10      152.94      157.13      3.34 o 
  -6  -1  10      518.65      486.67      7.61 o 
  -5  -1  10      120.36      108.00      2.95 o 
  -4  -1  10       10.58        9.94      0.70 o 
  -3  -1  10     1549.89     1482.94     18.98 o 
  -2  -1  10      235.08      217.08      2.62 o 
  -1  -1  10       33.42       35.40      0.78 o 
   0  -1  10       34.84       25.15      0.51 o 
   1  -1  10      718.14      656.41      6.24 o 
   2  -1  10        2.67        2.72      0.60 o 
   3  -1  10     1407.13     1492.92     14.25 o 
   4  -1  10      345.51      352.75      3.48 o 
   5  -1  10        1.37        0.76      0.69 o 
   6  -1  10       67.88       64.85      1.31 o 
   7  -1  10      104.47       93.80      1.47 o 
   8  -1  10       14.26       18.44      1.14 o 
  -7   0  10      180.99      189.23      3.61 o 
  -6   0  10      387.72      364.77      5.89 o 
  -5   0  10      266.69      256.04      4.27 o 
  -4   0  10      294.63      304.97      5.16 o 
  -3   0  10        1.15        1.11      0.83 o 
  -2   0  10     3679.54     3621.46     38.91 o 
  -1   0  10        4.27        3.45      0.56 o 
   0   0  10      452.41      429.06      4.01 o 
   1   0  10     4157.02     4228.94     39.80 o 
   2   0  10      945.16      927.44      8.55 o 
   3   0  10      247.08      263.02      2.61 o 
   4   0  10        3.85        2.22      0.53 o 
   5   0  10      376.04      378.01      3.72 o 
   6   0  10      203.40      217.73      2.40 o 
   7   0  10       70.10       66.62      1.38 o 
   8   0  10       20.62       21.06      1.21 o 
  -7   1  10      351.69      300.99      5.33 o 
  -6   1  10      204.12      199.73      3.52 o 
  -5   1  10       24.32       20.98      0.94 o 
  -4   1  10        1.30        1.53      0.60 o 
  -3   1  10     1697.30     1716.53     28.36 o 
  -2   1  10       17.18       18.17      0.87 o 
  -1   1  10      349.23      293.34      3.42 o 
   0   1  10       86.15       59.06      1.21 o 
   1   1  10     3115.97     3230.06     34.64 o 
   2   1  10      938.68      887.43      7.73 o 
   3   1  10      632.61      660.59      5.83 o 
   4   1  10     1171.66     1199.63     10.90 o 
   5   1  10       55.25       49.22      0.89 o 
   6   1  10      553.48      563.84      5.92 o 
   7   1  10        3.48        2.99      0.85 o 
   8   1  10       46.21       49.25      1.37 o 
  -7   2  10       94.10       86.15      2.87 o 
  -6   2  10      204.64      214.91      3.83 o 
  -5   2  10      125.69      121.27      3.81 o 
  -4   2  10      186.67      195.46      3.58 o 
  -3   2  10      422.02      421.51      7.43 o 
  -2   2  10     1845.77     1765.52     22.51 o 
  -1   2  10      346.26      364.55      4.94 o 
   0   2  10       18.38       23.16      0.94 o 
   1   2  10      597.80      524.41      4.84 o 
   2   2  10     1502.92     1548.37     13.29 o 
   3   2  10      841.98      847.62      7.42 o 
   4   2  10       18.89       15.33      0.61 o 
   5   2  10     3693.49     3673.37     32.92 o 
   6   2  10      599.91      574.59      5.74 o 
   7   2  10       80.64       78.90      1.52 o 
   8   2  10       34.92       32.35      1.35 o 
  -6   3  10       92.98       90.69      2.28 o 
  -5   3  10      839.19      802.51     11.86 o 
  -4   3  10        4.90        4.41      0.94 o 
  -3   3  10      827.46      869.69     12.61 o 
  -2   3  10       27.71       26.94      1.28 o 
  -1   3  10      335.70      297.30      3.75 o 
   0   3  10       63.21       67.04      1.10 o 
   1   3  10      641.35      620.83      6.42 o 
   2   3  10      596.60      547.65      5.09 o 
   3   3  10      226.01      232.94      2.36 o 
   4   3  10      444.41      425.94      4.12 o 
   5   3  10     1127.23     1164.28     11.16 o 
   6   3  10     2880.30     2878.25     25.39 o 
   7   3  10        3.34        0.34      0.98 o 
   8   3  10      324.01      307.81      4.22 o 
  -6   4  10      208.39      219.19      7.40 o 
  -5   4  10      224.37      234.09      6.79 o 
  -4   4  10       13.67        9.65      0.95 o 
  -3   4  10      946.94      969.21     14.07 o 
  -2   4  10      213.16      247.95      3.96 o 
  -1   4  10       66.88       65.77      1.32 o 
   0   4  10      570.96      585.39      6.50 o 
   1   4  10       71.65       76.65      1.14 o 
   2   4  10       64.85       60.89      1.09 o 
   3   4  10       14.27       13.80      0.66 o 
   4   4  10      522.44      532.80      5.27 o 
   5   4  10      382.52      377.79      3.85 o 
   6   4  10      346.95      333.84      3.43 o 
   7   4  10       54.85       57.84      1.41 o 
  -6   5  10      113.73       98.72      3.71 o 
  -5   5  10     1028.22     1044.79     16.75 o 
  -4   5  10      289.86      278.86      5.31 o 
  -3   5  10       34.17       36.02      2.95 o 
  -2   5  10        8.03        9.46      0.88 o 
  -1   5  10     2118.25     2152.60     24.96 o 
   0   5  10      259.62      251.84      3.30 o 
   1   5  10      395.76      374.90      4.35 o 
   2   5  10      130.39      142.99      1.95 o 
   3   5  10      377.45      384.93      4.20 o 
   4   5  10      144.43      152.05      2.02 o 
   5   5  10      230.08      226.39      2.63 o 
   6   5  10      546.01      549.25      5.70 o 
   7   5  10       41.39       36.14      1.37 o 
  -5   6  10      133.68      131.96      2.88 o 
  -4   6  10     1860.21     1900.78     27.20 o 
  -3   6  10      142.19      155.55      2.87 o 
  -2   6  10      130.19      136.93      2.95 o 
  -1   6  10       88.96       89.06      1.54 o 
   0   6  10     1967.26     1987.64     23.09 o 
   1   6  10       12.06       14.41      0.89 o 
   2   6  10      543.38      511.25      5.87 o 
   3   6  10      380.72      378.09      4.49 o 
   4   6  10      273.48      277.79      3.28 o 
   5   6  10        0.10       -0.68      0.85 o 
   6   6  10        0.68        2.38      1.04 o 
   7   6  10      347.83      372.80      5.08 o 
  -5   7  10      147.54      157.21      3.91 o 
  -4   7  10      248.01      254.15      5.16 o 
  -3   7  10      870.01      861.00     12.71 o 
  -2   7  10        1.74        2.11      0.96 o 
  -1   7  10     1435.83     1516.06     17.75 o 
   0   7  10       25.56       39.18      2.76 o 
   1   7  10     1574.09     1632.83     19.14 o 
   2   7  10      127.37      131.16      1.96 o 
   3   7  10      406.63      444.48      5.24 o 
   4   7  10      208.71      239.60      3.28 o 
   5   7  10      557.60      540.51      5.95 o 
   6   7  10        0.79       -1.01      0.99 o 
  -4   8  10      235.22      256.02      5.40 o 
  -3   8  10       21.08       23.59      1.65 o 
  -2   8  10      203.84      170.11      3.29 o 
  -1   8  10      407.27      343.50      4.49 o 
   0   8  10     1471.83     1488.41     17.48 o 
   1   8  10       87.77       73.49      1.57 o 
   2   8  10       62.49       50.67      1.32 o 
   3   8  10      103.76      113.30      1.91 o 
   4   8  10      206.94      202.27      2.88 o 
   5   8  10      176.41      183.34      3.11 o 
  -3   9  10       34.17       37.27      2.52 o 
  -2   9  10      206.88      197.81      3.36 o 
  -1   9  10       14.38       13.05      1.62 o 
   0   9  10       27.37       25.33      1.56 o 
   1   9  10     1495.71     1503.96     17.74 o 
   2   9  10       64.59       54.90      1.46 o 
   3   9  10       41.29       36.11      1.39 o 
   4   9  10      596.10      594.77      9.31 o 
  -1  10  10        5.40       12.19      1.59 o 
   0  10  10       25.48       30.25      1.53 o 
   1  10  10       60.94       53.72      1.58 o 
   2  10  10      117.34      107.52      1.97 o 
   3  10  10      277.61      284.08      5.08 o 
  -2  -7  11        3.71        1.36      1.25 o 
  -1  -7  11      110.71      104.14      2.46 o 
   0  -7  11      265.84      289.86      4.82 o 
   1  -7  11      588.93      569.18      6.68 o 
   2  -7  11        8.97       13.62      1.31 o 
   3  -7  11      335.61      304.97      3.52 o 
  -4  -6  11      110.15      117.12      3.43 o 
  -3  -6  11        6.31        7.26      1.68 o 
  -2  -6  11      212.34      219.51      3.65 o 
  -1  -6  11       42.06       43.49      1.30 o 
   0  -6  11      415.58      395.80      4.72 o 
   1  -6  11      361.93      360.41      4.43 o 
   2  -6  11      264.08      301.68      3.40 o 
   3  -6  11     1592.16     1583.02     14.48 o 
   4  -6  11      154.10      154.57      2.15 o 
   5  -6  11      249.25      238.52      3.16 o 
  -4  -5  11      102.21       98.14      2.66 o 
  -3  -5  11      216.57      232.19      3.24 o 
  -2  -5  11        7.77        8.56      0.90 o 
  -1  -5  11       70.55       67.77      1.81 o 
   0  -5  11      334.06      353.58      4.21 o 
   1  -5  11      344.79      355.52      3.77 o 
   2  -5  11        1.50        0.20      0.80 o 
   3  -5  11       13.84       12.86      1.64 o 
   4  -5  11     1092.68     1106.78     10.83 o 
   5  -5  11      104.63       99.05      1.73 o 
   6  -5  11       36.48       37.32      1.53 o 
  -5  -4  11      146.79      142.43      2.62 o 
  -4  -4  11       43.32       43.04      2.57 o 
  -3  -4  11       10.31       10.06      1.06 o 
  -2  -4  11      601.05      615.40      7.47 o 
  -1  -4  11      749.66      740.83      8.24 o 
   0  -4  11       11.72       11.24      0.75 o 
   1  -4  11        1.39        1.95      0.71 o 
   2  -4  11      270.79      300.68      3.25 o 
   3  -4  11        3.26        2.12      0.82 o 
   4  -4  11       57.88       53.28      1.16 o 
   5  -4  11      470.79      468.73      4.91 o 
   6  -4  11        1.80        2.27      1.09 o 
  -6  -3  11       94.00       94.74      2.52 o 
  -5  -3  11       63.98       72.37      2.28 o 
  -4  -3  11      203.99      202.60      3.21 o 
  -3  -3  11      185.18      179.79      2.96 o 
  -2  -3  11        0.60        1.32      0.62 o 
  -1  -3  11     2053.81     2095.29     21.26 o 
   0  -3  11       23.81       30.26      0.70 o 
   1  -3  11        6.57        7.98      0.62 o 
   2  -3  11      149.33      141.92      1.75 o 
   3  -3  11       51.04       62.89      1.17 o 
   4  -3  11      247.63      264.81      2.96 o 
   5  -3  11       40.66       37.09      1.06 o 
   6  -3  11      806.04      784.62      7.86 o 
   7  -3  11       12.09        8.18      1.22 o 
  -6  -2  11      251.74      236.21      4.25 o 
  -5  -2  11      178.79      184.33      3.05 o 
  -4  -2  11       35.76       35.19      2.12 o 
  -3  -2  11       17.29       20.16      1.10 o 
  -2  -2  11     1075.20     1048.16     13.39 o 
  -1  -2  11       15.71       19.33      0.52 o 
   0  -2  11      772.46      740.67      6.84 o 
   1  -2  11       34.14       28.93      1.03 o 
   2  -2  11       49.85       42.32      0.88 o 
   3  -2  11        2.41        2.03      0.64 o 
   4  -2  11      659.72      694.98      6.90 o 
   5  -2  11       25.75       16.61      0.87 o 
   6  -2  11       68.14       64.91      1.42 o 
   7  -2  11      589.27      554.90      5.42 o 
  -6  -1  11      264.42      216.92      3.91 o 
  -5  -1  11     1008.38      958.06     14.06 o 
  -4  -1  11      268.59      261.18      3.88 o 
  -3  -1  11       15.90       18.27      1.05 o 
  -2  -1  11       30.93       27.61      0.97 o 
  -1  -1  11     3913.04     3879.52     41.63 o 
   0  -1  11      101.01       85.46      1.15 o 
   1  -1  11      173.11      148.26      1.51 o 
   2  -1  11      653.70      657.25      6.45 o 
   3  -1  11     1017.58     1005.63      9.71 o 
   4  -1  11        8.24        7.18      0.76 o 
   5  -1  11      593.62      555.70      5.44 o 
   6  -1  11      528.31      540.28      5.23 o 
   7  -1  11      145.39      138.64      2.66 o 
  -6   0  11        7.30        3.76      1.25 o 
  -5   0  11       25.75       23.90      1.32 o 
  -4   0  11      751.26      727.86     14.69 o 
  -3   0  11        8.94       12.30      0.76 o 
  -2   0  11      995.15      994.54     10.85 o 
  -1   0  11       18.45       17.35      0.88 o 
   0   0  11      728.45      651.02      6.71 o 
   1   0  11       82.86       71.51      1.04 o 
   2   0  11      580.21      611.84      5.69 o 
   3   0  11      552.76      527.18      5.91 o 
   4   0  11      632.83      627.83      5.89 o 
   5   0  11      223.95      221.35      2.39 o 
   6   0  11       34.61       39.04      0.97 o 
   7   0  11      483.19      503.83      5.81 o 
  -6   1  11      144.32      170.27      3.92 o 
  -5   1  11       18.80       45.47      6.13 o 
  -4   1  11       15.37       16.85      0.99 o 
  -3   1  11     1562.57     1565.73     22.47 o 
  -2   1  11       78.37       80.40      1.44 o 
  -1   1  11      714.21      678.07      7.49 o 
   0   1  11       27.51       24.02      0.56 o 
   1   1  11     4705.17     4875.88     46.37 o 
   2   1  11      244.52      261.23      2.58 o 
   3   1  11     1094.08     1098.09      9.55 o 
   4   1  11      404.82      408.70      3.95 o 
   5   1  11      203.59      199.22      2.17 o 
   6   1  11      438.21      420.94      4.39 o 
   7   1  11      409.49      398.97      5.38 o 
   8   1  11      107.14      108.33      1.99 o 
  -6   2  11       29.40       20.64      1.86 o 
  -5   2  11      112.35      118.46      3.00 o 
  -4   2  11      357.04      338.83      7.56 o 
  -3   2  11     1065.61     1089.94     19.61 o 
  -2   2  11       99.55       89.04      1.69 o 
  -1   2  11       43.99       41.55      1.17 o 
   0   2  11      380.11      354.69      3.77 o 
   1   2  11      799.20      805.38      7.34 o 
   2   2  11       81.84       73.50      0.96 o 
   3   2  11     3850.64     3832.34     34.17 o 
   4   2  11      839.44      839.54      7.38 o 
   5   2  11       10.76       10.42      1.03 o 
   6   2  11      342.24      343.98      4.95 o 
   7   2  11       85.94       93.61      2.04 o 
   8   2  11      269.89      274.65      5.76 o 
  -6   3  11      753.03      834.68     14.44 o 
  -5   3  11       36.53       34.86      2.76 o 
  -4   3  11       10.60       11.06      1.47 o 
  -3   3  11       33.30       33.09      1.65 o 
  -2   3  11      317.60      342.37      4.81 o 
  -1   3  11       70.92       65.21      1.22 o 
   0   3  11        0.72        2.45      0.62 o 
   1   3  11      207.45      227.16      2.53 o 
   2   3  11      145.18      142.39      1.56 o 
   3   3  11       99.17      101.52      1.56 o 
   4   3  11     3926.87     3939.64     35.29 o 
   5   3  11        5.53        6.98      0.83 o 
   6   3  11      957.58      957.37     10.60 o 
   7   3  11       20.63       21.84      1.56 o 
  -6   4  11      274.09      278.94      5.73 o 
  -5   4  11       63.97       56.21      1.91 o 
  -4   4  11      737.70      733.52     14.30 o 
  -3   4  11       62.73       69.91      2.32 o 
  -2   4  11      800.82      779.30      9.31 o 
  -1   4  11       43.62       48.08      1.16 o 
   0   4  11       84.08       86.52      1.47 o 
   1   4  11      525.88      498.92      5.24 o 
   2   4  11     1139.62     1183.32     12.01 o 
   3   4  11       13.55       12.42      0.59 o 
   4   4  11       21.26       20.73      0.75 o 
   5   4  11      556.00      542.45      5.74 o 
   6   4  11      263.00      262.52      2.86 o 
   7   4  11      152.30      158.00      3.00 o 
  -6   5  11      523.85      509.40     18.52 o 
  -5   5  11       25.50       25.63      4.18 o 
  -4   5  11        5.59        3.92      1.82 o 
  -3   5  11     1326.03     1346.55     19.39 o 
  -2   5  11       22.12       26.40      0.96 o 
  -1   5  11       53.32       49.06      1.21 o 
   0   5  11       10.98        7.41      0.80 o 
   1   5  11      206.06      212.74      2.49 o 
   2   5  11      278.77      256.23      2.94 o 
   3   5  11        6.56        6.30      0.92 o 
   4   5  11       28.64       22.08      0.88 o 
   5   5  11        2.47        3.36      0.82 o 
   6   5  11      171.51      177.29      2.41 o 
   7   5  11       54.14       58.44      1.67 o 
  -5   6  11      414.96      398.48      9.44 o 
  -4   6  11       15.23       15.82      1.28 o 
  -3   6  11        6.05        5.61      1.21 o 
  -2   6  11     1194.28     1185.84     14.00 o 
  -1   6  11       68.32       44.03      1.30 o 
   0   6  11        6.42        6.82      1.43 o 
   1   6  11        2.23        1.97      0.82 o 
   2   6  11     1981.67     2130.25     22.94 o 
   3   6  11      781.82      814.71      8.47 o 
   4   6  11       16.62       16.30      1.13 o 
   5   6  11     1331.11     1356.83     13.15 o 
   6   6  11      133.69      140.04      2.06 o 
  -5   7  11      288.30      277.78      5.65 o 
  -4   7  11      226.46      224.96      5.12 o 
  -3   7  11      509.47      501.98      7.78 o 
  -2   7  11       46.91       42.25      1.25 o 
  -1   7  11      521.34      516.87      6.40 o 
   0   7  11       49.60       49.85      1.31 o 
   1   7  11      290.05      295.81      3.96 o 
   2   7  11       19.55       24.50      1.13 o 
   3   7  11      557.19      554.91      6.42 o 
   4   7  11        0.71       -0.14      1.01 o 
   5   7  11        0.40        0.96      1.13 o 
   6   7  11      268.54      262.37      3.36 o 
  -4   8  11      319.74      352.42      6.96 o 
  -3   8  11      306.00      313.05      5.24 o 
  -2   8  11      690.97      697.33      9.40 o 
  -1   8  11      320.59      286.79      3.88 o 
   0   8  11      251.27      258.38      3.65 o 
   1   8  11        3.17        2.76      1.07 o 
   2   8  11      759.99      732.24      8.29 o 
   3   8  11       13.99       16.61      1.13 o 
   4   8  11      455.14      465.74      5.59 o 
   5   8  11       88.43      100.49      1.99 o 
  -3   9  11        2.15       -0.04      2.15 o 
  -2   9  11        0.37       -1.17      1.53 o 
  -1   9  11     1120.26     1104.86     14.54 o 
   0   9  11       23.61       21.46      1.19 o 
   1   9  11        0.65       -0.29      1.30 o 
   2   9  11      350.02      375.65      4.62 o 
   3   9  11      344.53      340.72      4.33 o 
   4   9  11        1.28       -0.21      1.30 o 
   0  10  11      167.14      146.08      2.97 o 
   1  10  11       28.25       35.39      1.56 o 
   2  10  11        6.26       16.94      2.33 o 
  -1  -7  12     1026.01     1088.93     14.30 o 
   0  -7  12       37.13       46.33      1.93 o 
   1  -7  12       21.20       18.90      1.69 o 
   2  -7  12       40.48       37.65      1.55 o 
  -3  -6  12       20.47       16.97      1.75 o 
  -2  -6  12      477.98      498.99      6.92 o 
  -1  -6  12      228.45      250.74      3.27 o 
   0  -6  12      216.70      217.47      2.91 o 
   1  -6  12       97.01      104.09      1.88 o 
   2  -6  12      265.77      295.57      3.35 o 
   3  -6  12     1321.88     1220.17     11.30 o 
   4  -6  12        3.07        0.24      1.13 o 
  -4  -5  12       15.30       18.16      2.02 o 
  -3  -5  12        8.63       10.58      1.26 o 
  -2  -5  12        3.74        4.02      0.95 o 
  -1  -5  12      599.58      598.94      6.81 o 
   0  -5  12      215.07      193.80      2.57 o 
   1  -5  12       57.31       58.56      1.21 o 
   2  -5  12      199.06      185.58      2.17 o 
   3  -5  12      794.12      793.51      7.90 o 
   4  -5  12      155.66      174.82      2.33 o 
   5  -5  12       84.70       78.25      1.56 o 
  -4  -4  12       81.04       75.03      2.20 o 
  -3  -4  12      155.72      170.51      3.21 o 
  -2  -4  12      123.07      119.76      2.24 o 
  -1  -4  12        1.70        3.03      1.02 o 
   0  -4  12      929.60      956.83      9.29 o 
   1  -4  12       27.11       27.12      0.87 o 
   2  -4  12       12.16       15.07      0.88 o 
   3  -4  12      721.24      745.53      7.42 o 
   4  -4  12      168.07      165.98      2.19 o 
   5  -4  12       17.23       12.72      1.03 o 
   6  -4  12      153.96      166.33      2.36 o 
  -5  -3  12      147.09      117.24      3.21 o 
  -4  -3  12      211.65      180.96      3.03 o 
  -3  -3  12      176.09      171.58      4.24 o 
  -2  -3  12        3.00        2.32      0.90 o 
  -1  -3  12        5.81        3.38      0.77 o 
   0  -3  12       60.64       67.13      0.99 o 
   1  -3  12       10.93       12.93      2.41 o 
   2  -3  12       41.44       43.66      0.98 o 
   3  -3  12        1.54       -0.96      0.73 o 
   4  -3  12      325.01      341.18      3.67 o 
   5  -3  12       86.33       70.41      1.36 o 
   6  -3  12       40.15       39.02      1.31 o 
  -5  -2  12      124.06      121.00      3.22 o 
  -4  -2  12      439.48      434.47      6.06 o 
  -3  -2  12       17.73       20.33      1.19 o 
  -2  -2  12      989.01      981.75     16.28 o 
  -1  -2  12       46.57       40.79      0.78 o 
   0  -2  12       60.67       57.14      1.38 o 
   1  -2  12        1.11        1.27      0.54 o 
   2  -2  12      210.39      229.94      2.56 o 
   3  -2  12      102.32      141.37      1.83 o 
   4  -2  12        9.03        7.65      0.81 o 
   5  -2  12      165.61      157.14      1.93 o 
   6  -2  12      330.15      274.66      3.88 o 
   7  -2  12      770.40      775.36      8.46 o 
  -6  -1  12      501.84      482.50     12.11 o 
  -5  -1  12      124.69      109.72      2.21 o 
  -4  -1  12        1.85        2.48      0.99 o 
  -3  -1  12     1682.30     1660.97     21.30 o 
  -2  -1  12       15.43       12.96      1.02 o 
  -1  -1  12      270.68      262.01      3.27 o 
   0  -1  12        9.40        8.49      0.59 o 
   1  -1  12      963.88      961.56      8.57 o 
   2  -1  12      107.32      121.61      1.55 o 
   3  -1  12      413.65      417.29      4.29 o 
   4  -1  12      777.42      794.47      7.84 o 
   5  -1  12      145.01      151.01      1.98 o 
   6  -1  12      145.53      142.44      1.89 o 
   7  -1  12       80.82       79.14      1.63 o 
  -6   0  12      265.84      281.00      7.46 o 
  -5   0  12      201.53      216.28      4.57 o 
  -4   0  12      157.00      164.67      3.14 o 
  -3   0  12       71.41       77.94      1.44 o 
  -2   0  12     4124.39     4123.93     44.23 o 
  -1   0  12      181.94      190.10      2.41 o 
   0   0  12       30.26       27.48      0.64 o 
   1   0  12      263.81      253.27      2.54 o 
   2   0  12     2854.37     3040.03     27.26 o 
   3   0  12       23.01       21.65      0.74 o 
   4   0  12      131.63      132.09      1.52 o 
   5   0  12      765.42      765.01      7.16 o 
   6   0  12       25.48       24.57      1.06 o 
   7   0  12      117.62      107.70      1.63 o 
  -6   1  12       78.23       66.62      2.65 o 
  -5   1  12      143.51      124.97      3.04 o 
  -4   1  12       20.75       18.83      2.10 o 
  -3   1  12      467.29      459.39      6.25 o 
  -2   1  12     2029.14     2110.17     24.53 o 
  -1   1  12     3469.46     3411.23     36.54 o 
   0   1  12      133.66      145.12      1.93 o 
   1   1  12     2314.30     2270.85     21.22 o 
   2   1  12     1538.56     1529.94     15.47 o 
   3   1  12      686.55      692.08      6.44 o 
   4   1  12      381.14      382.66      3.74 o 
   5   1  12       20.75       19.15      0.81 o 
   6   1  12      770.31      810.73      8.02 o 
   7   1  12        9.13        8.61      1.17 o 
  -6   2  12       35.22       46.70      2.38 o 
  -5   2  12        7.80        8.45      1.83 o 
  -4   2  12       17.39       17.56      1.36 o 
  -3   2  12      965.43     1001.61     13.07 o 
  -2   2  12     1858.08     1879.41     24.01 o 
  -1   2  12       15.33       16.18      0.83 o 
   0   2  12      139.72      127.96      2.84 o 
   1   2  12     1622.60     1528.61     14.56 o 
   2   2  12     3907.54     3989.92     37.64 o 
   3   2  12        3.73        3.47      0.75 o 
   4   2  12      396.17      412.46      4.21 o 
   5   2  12      494.64      483.53      5.01 o 
   6   2  12      294.52      306.92      4.19 o 
   7   2  12      581.69      601.07      7.59 o 
  -6   3  12       32.30       37.42      2.27 o 
  -5   3  12       87.09      101.50      3.07 o 
  -4   3  12       12.98       13.38      1.69 o 
  -3   3  12       44.57       42.67      1.47 o 
  -2   3  12      109.94      119.44      2.20 o 
  -1   3  12      423.05      428.08      5.30 o 
   0   3  12      158.00      144.64      1.79 o 
   1   3  12      230.60      256.62      2.85 o 
   2   3  12     1520.38     1535.06     13.85 o 
   3   3  12      247.60      238.79      2.45 o 
   4   3  12      236.78      231.62      2.53 o 
   5   3  12      325.09      331.55      3.23 o 
   6   3  12      227.61      221.37      2.80 o 
   7   3  12       41.07       42.32      1.37 o 
  -6   4  12       33.55       43.67      2.47 o 
  -5   4  12      172.58      161.31      3.71 o 
  -4   4  12      256.97      281.12      5.53 o 
  -3   4  12       28.19       29.29      1.39 o 
  -2   4  12       74.66       85.17      1.48 o 
  -1   4  12       12.06       14.44      0.93 o 
   0   4  12      426.79      395.90      4.57 o 
   1   4  12       43.61       33.94      0.84 o 
   2   4  12        1.08        0.50      0.73 o 
   3   4  12       85.20       87.67      1.35 o 
   4   4  12      211.12      211.71      2.54 o 
   5   4  12       73.26       70.86      1.24 o 
   6   4  12       15.87       13.39      1.36 o 
   7   4  12        3.07        3.94      1.38 o 
  -5   5  12      276.77      290.19      7.27 o 
  -4   5  12      203.17      199.73      7.71 o 
  -3   5  12      889.72      927.08     13.52 o 
  -2   5  12        8.23        9.81      1.02 o 
  -1   5  12      183.37      226.20      3.07 o 
   0   5  12       42.50       36.57      1.11 o 
   1   5  12      706.14      683.17      7.15 o 
   2   5  12       34.00       37.68      0.95 o 
   3   5  12      282.85      297.35      3.41 o 
   4   5  12       25.47       18.67      0.93 o 
   5   5  12        3.63        2.38      0.96 o 
   6   5  12      710.95      724.34      8.27 o 
   7   5  12      172.29      180.73      2.47 o 
  -5   6  12       80.49       78.24      3.87 o 
  -4   6  12      714.18      718.91     12.55 o 
  -3   6  12      310.55      311.13      4.46 o 
  -2   6  12       29.70       23.90      1.16 o 
  -1   6  12       85.52       74.48      1.51 o 
   0   6  12       80.12      148.15      2.26 o 
   1   6  12        2.31        1.30      0.83 o 
   2   6  12      699.88      645.75      6.83 o 
   3   6  12      583.81      586.52      6.26 o 
   4   6  12      255.08      238.79      3.00 o 
   5   6  12       17.19       15.86      1.14 o 
   6   6  12       12.60       14.07      1.27 o 
  -4   7  12      296.26      348.63      6.77 o 
  -3   7  12      777.41      770.20     11.47 o 
  -2   7  12      193.09      184.14      2.76 o 
  -1   7  12      695.18      637.59      7.85 o 
   0   7  12        5.75        5.93      1.03 o 
   1   7  12     1540.11     1592.15     17.35 o 
   2   7  12      370.45      338.10      4.17 o 
   3   7  12       91.52       79.95      1.49 o 
   4   7  12      777.74      752.20      8.00 o 
   5   7  12      636.35      661.70      7.16 o 
   6   7  12       81.29       78.06      1.67 o 
  -3   8  12      397.34      428.78      6.79 o 
  -2   8  12      241.52      216.57      3.54 o 
  -1   8  12       81.09       86.32      1.71 o 
   0   8  12     1179.60     1180.45     14.06 o 
   1   8  12      225.19      207.32      3.08 o 
   2   8  12      411.20      434.73      5.21 o 
   3   8  12       75.27       86.21      1.81 o 
   4   8  12      478.62      490.85      5.47 o 
   5   8  12      714.15      714.16      7.74 o 
  -2   9  12        4.33        5.71      1.44 o 
  -1   9  12       31.57       35.38      1.68 o 
   0   9  12       28.71       31.38      1.78 o 
   1   9  12      412.10      394.93      5.17 o 
   2   9  12        3.11        2.50      1.06 o 
   3   9  12        9.76       13.15      1.31 o 
  -2  -6  13      328.24      332.41      9.36 o 
  -1  -6  13       13.08       16.74      1.14 o 
   0  -6  13      656.28      610.69      7.71 o 
   1  -6  13       54.21       52.46      1.52 o 
   2  -6  13       96.75      116.40      2.00 o 
   3  -6  13      123.25       98.30      1.70 o 
  -3  -5  13      328.33      329.03      4.86 o 
  -2  -5  13       37.11       35.50      1.55 o 
  -1  -5  13      307.11      331.07      4.74 o 
   0  -5  13      283.33      276.78      3.82 o 
   1  -5  13      303.88      326.60      4.46 o 
   2  -5  13       84.75       83.86      1.41 o 
   3  -5  13       84.52       78.71      1.54 o 
   4  -5  13      240.81      288.64      3.38 o 
  -4  -4  13       54.48       51.87      1.92 o 
  -3  -4  13       30.54       25.01      1.57 o 
  -2  -4  13      190.16      190.26      3.11 o 
  -1  -4  13       55.68       55.65      1.26 o 
   0  -4  13      125.51      111.35      1.64 o 
   1  -4  13        1.20        2.40      0.83 o 
   2  -4  13      168.91      172.59      2.17 o 
   3  -4  13        3.81        1.76      0.95 o 
   4  -4  13        0.16       -0.34      0.98 o 
   5  -4  13      341.46      322.62      3.66 o 
  -4  -3  13       20.23       20.25      1.40 o 
  -3  -3  13       17.87       16.57      1.40 o 
  -2  -3  13       15.31       14.27      1.15 o 
  -1  -3  13      486.60      522.35      6.05 o 
   0  -3  13        0.04        0.09      0.58 o 
   1  -3  13      171.84      126.52      1.60 o 
   2  -3  13       17.38       18.19      0.89 o 
   3  -3  13     1102.01     1066.64     10.41 o 
   4  -3  13        8.10        8.96      0.93 o 
   5  -3  13       37.09       41.11      1.37 o 
   6  -3  13      533.88      489.08      5.22 o 
  -5  -2  13      412.52      394.09      6.43 o 
  -4  -2  13      191.15      175.31      3.02 o 
  -3  -2  13        0.65        2.22      1.01 o 
  -2  -2  13      350.40      340.16      5.39 o 
  -1  -2  13       89.37       97.10      1.75 o 
   0  -2  13      350.21      331.58      3.46 o 
   1  -2  13       22.29       29.02      0.81 o 
   2  -2  13      306.73      330.23      3.52 o 
   3  -2  13       59.83       42.61      1.08 o 
   4  -2  13      690.30      608.63      6.17 o 
   5  -2  13      797.18      741.32      7.05 o 
   6  -2  13        2.64        1.87      1.12 o 
  -5  -1  13      155.09      164.32      3.32 o 
  -4  -1  13       95.76      109.09      2.19 o 
  -3  -1  13       60.13       57.15      1.53 o 
  -2  -1  13       30.18       33.14      1.13 o 
  -1  -1  13      738.80      698.53      8.86 o 
   0  -1  13        1.19        1.99      0.74 o 
   1  -1  13      828.52      885.04      8.15 o 
   2  -1  13     1434.00     1455.04     13.90 o 
   3  -1  13      532.00      520.12      5.27 o 
   4  -1  13       79.56       77.29      1.35 o 
   5  -1  13        2.22        4.99      0.99 o 
   6  -1  13     1009.72      993.95      9.80 o 
   7  -1  13      105.42      107.92      1.83 o 
  -5   0  13       14.19       15.01      1.62 o 
  -4   0  13     1259.36     1238.29     18.07 o 
  -3   0  13      636.28      685.80     11.37 o 
  -2   0  13      102.24      100.67      2.10 o 
  -1   0  13      603.22      657.27      7.33 o 
   0   0  13     2315.39     2266.47     27.50 o 
   1   0  13        3.70        2.82      0.90 o 
   2   0  13        1.03       10.13      3.74 o 
   3   0  13      566.33      574.21      5.77 o 
   4   0  13      269.19      264.68      2.78 o 
   5   0  13      129.38      114.07      1.56 o 
   6   0  13       60.25       59.63      1.32 o 
   7   0  13      439.23      479.56      5.77 o 
  -5   1  13      271.01      299.64      6.73 o 
  -4   1  13      118.26      118.50      2.59 o 
  -3   1  13      555.58      538.97      7.32 o 
  -2   1  13     1578.92     1646.74     19.30 o 
  -1   1  13     2995.61     3015.02     32.37 o 
   0   1  13     1050.65     1051.29     11.55 o 
   1   1  13      173.94      169.62      1.74 o 
   2   1  13      483.19      470.78      4.81 o 
   3   1  13       11.12       15.47      0.68 o 
   4   1  13      460.53      493.97      4.75 o 
   5   1  13      141.95      135.82      1.73 o 
   6   1  13      133.66      142.95      2.10 o 
   7   1  13       51.19       50.17      1.32 o 
  -5   2  13      103.74       92.08      4.07 o 
  -4   2  13      374.21      371.08      5.96 o 
  -3   2  13      395.30      396.47      5.58 o 
  -2   2  13     1852.93     1915.86     22.34 o 
  -1   2  13       76.02       84.51      1.51 o 
   0   2  13     2065.42     2115.76     24.65 o 
   1   2  13        0.59        0.85      0.57 o 
   2   2  13      683.33      678.98      6.63 o 
   3   2  13      983.25     1021.50      9.89 o 
   4   2  13       25.82       27.15      1.05 o 
   5   2  13      569.80      582.28      5.89 o 
   6   2  13       33.80       32.48      1.15 o 
   7   2  13      550.17      532.05      6.28 o 
  -5   3  13       26.12       20.15      2.01 o 
  -4   3  13       24.58       22.55      1.78 o 
  -3   3  13      208.43      211.74      3.35 o 
  -2   3  13       17.15       15.72      1.07 o 
  -1   3  13       33.47       31.88      0.85 o 
   0   3  13       96.61       89.98      1.29 o 
   1   3  13      672.16      710.76      6.95 o 
   2   3  13       13.78       19.54      0.71 o 
   3   3  13        0.21       -1.00      0.66 o 
   4   3  13      429.29      443.17      4.56 o 
   5   3  13        0.63       -0.93      0.87 o 
   6   3  13      787.75      774.46     10.79 o 
   7   3  13        3.14        3.68      1.61 o 
  -5   4  13       45.48       38.03      2.54 o 
  -4   4  13      180.82      194.23      4.61 o 
  -3   4  13       46.34       49.98      1.48 o 
  -2   4  13     1073.47     1085.84     14.17 o 
  -1   4  13        1.09        0.74      0.83 o 
   0   4  13        7.13       10.17      0.88 o 
   1   4  13      537.76      529.78      5.27 o 
   2   4  13     1340.44     1436.89     13.73 o 
   3   4  13      505.47      538.51      5.42 o 
   4   4  13      805.52      796.56      7.42 o 
   5   4  13      839.09      860.08      8.58 o 
   6   4  13      159.73      159.53      2.33 o 
   7   4  13        0.37       -1.40      1.35 o 
  -5   5  13       79.08       91.56      4.15 o 
  -4   5  13       22.74       23.96      3.20 o 
  -3   5  13      111.20      115.37      2.60 o 
  -2   5  13       65.31       49.22      1.44 o 
  -1   5  13      521.50      519.25      6.41 o 
   0   5  13       79.21      102.20      1.65 o 
   1   5  13      416.59      446.77      4.83 o 
   2   5  13       67.63       57.56      1.23 o 
   3   5  13       10.95       10.96      0.87 o 
   4   5  13      874.67      903.71      8.88 o 
   5   5  13      313.79      338.18      3.73 o 
   6   5  13      579.03      550.24      6.90 o 
  -4   6  13       22.23       22.92      2.15 o 
  -3   6  13        5.56        4.89      1.16 o 
  -2   6  13      188.77      212.99      3.05 o 
  -1   6  13        9.77        8.90      1.08 o 
   0   6  13      245.32      247.20      3.43 o 
   1   6  13        4.73        4.41      0.88 o 
   2   6  13     1427.13     1415.93     14.45 o 
   3   6  13        2.54        1.12      0.84 o 
   4   6  13       32.88       35.35      1.25 o 
   5   6  13      617.82      611.94      6.44 o 
   6   6  13      158.93      163.12      2.36 o 
  -4   7  13      732.14      786.67     14.89 o 
  -3   7  13      138.81      146.15      2.71 o 
  -2   7  13        7.16        6.27      1.05 o 
  -1   7  13     1694.99     1597.18     18.80 o 
   0   7  13        0.23        1.92      1.51 o 
   1   7  13        0.12       -1.47      1.15 o 
   2   7  13      531.18      517.25      5.62 o 
   3   7  13      753.64      730.10      7.75 o 
   4   7  13      106.34      112.63      2.15 o 
   5   7  13      101.61      110.99      1.89 o 
  -3   8  13       31.36       33.88      1.73 o 
  -2   8  13      226.11      249.00      4.96 o 
  -1   8  13       21.71       16.34      1.31 o 
   0   8  13      349.32      349.29      4.63 o 
   1   8  13        5.97        5.15      1.11 o 
   2   8  13      338.55      301.42      3.94 o 
   3   8  13       22.59       19.45      1.25 o 
   4   8  13      136.10      145.76      2.35 o 
  -1   9  13      398.07      429.35      6.23 o 
   0   9  13       50.77       54.60      1.78 o 
   1   9  13       67.63       63.24      1.75 o 
   2   9  13       23.67       21.37      1.40 o 
   3   9  13      130.96      133.67      2.90 o 
   0  -6  14     1156.09     1161.61     13.99 o 
   1  -6  14      106.08       94.81      2.16 o 
  -2  -5  14       25.13       30.61      1.66 o 
  -1  -5  14      139.72      139.52      2.41 o 
   0  -5  14      567.77      562.48      7.11 o 
   1  -5  14       66.02       57.60      1.67 o 
   2  -5  14       57.47       60.70      1.32 o 
   3  -5  14       92.07       76.48      1.62 o 
  -3  -4  14       85.23       90.66      2.34 o 
  -2  -4  14        3.40        4.45      1.20 o 
  -1  -4  14       26.89       20.73      1.13 o 
   0  -4  14      257.53      271.03      3.55 o 
   1  -4  14      201.39      202.15      2.47 o 
   2  -4  14       20.00       17.29      0.96 o 
   3  -4  14      595.31      625.32      6.70 o 
   4  -4  14      114.56       99.39      1.77 o 
   5  -4  14      122.47      146.01      2.21 o 
  -4  -3  14       24.58       31.68      1.73 o 
  -3  -3  14      305.06      312.10      5.18 o 
  -2  -3  14       28.07       30.74      1.42 o 
  -1  -3  14        0.52        2.18      1.29 o 
   0  -3  14       29.79       34.03      0.88 o 
   1  -3  14      330.64      310.18      3.39 o 
   2  -3  14       15.59       35.28      1.08 o 
   3  -3  14      145.16      137.01      1.89 o 
   4  -3  14      682.53      663.59      6.75 o 
   5  -3  14        0.67       -1.59      1.06 o 
  -4  -2  14        1.71        5.54      2.53 o 
  -3  -2  14       16.24       12.90      1.33 o 
  -2  -2  14      509.22      520.85      8.69 o 
  -1  -2  14        5.19        5.56      0.95 o 
   0  -2  14      130.55      132.41      2.06 o 
   1  -2  14        8.42       13.39      0.79 o 
   2  -2  14      653.14      660.09      6.61 o 
   3  -2  14      966.24      965.54      9.47 o 
   4  -2  14      356.25      320.18      3.54 o 
   5  -2  14      282.23      293.13      3.16 o 
   6  -2  14       33.34       26.86      1.33 o 
  -5  -1  14      885.33      930.76     13.91 o 
  -4  -1  14      202.48      198.94      4.12 o 
  -3  -1  14      896.21      875.51     11.57 o 
  -2  -1  14      217.04      226.40      3.53 o 
  -1  -1  14      167.36      173.83      2.53 o 
   0  -1  14        4.52        5.60      0.69 o 
   1  -1  14      202.98      212.61      2.26 o 
   2  -1  14      127.46      115.30      1.58 o 
   3  -1  14       38.32       42.22      1.09 o 
   4  -1  14     1027.24     1016.18      9.96 o 
   5  -1  14       28.51       28.86      1.20 o 
   6  -1  14       18.68       14.84      1.49 o 
  -5   0  14     1016.29     1034.71     15.37 o 
  -4   0  14       27.85       25.76      1.76 o 
  -3   0  14      645.54      671.11      9.21 o 
  -2   0  14     6309.58     6365.36     68.68 o 
  -1   0  14       69.37       78.62      1.63 o 
   0   0  14      106.25      119.43      1.82 o 
   1   0  14      142.94      169.30      1.86 o 
   2   0  14     1825.93     1971.60     17.82 o 
   3   0  14        3.95        3.85      0.81 o 
   4   0  14      148.28      146.03      1.84 o 
   5   0  14      110.89      116.77      1.75 o 
   6   0  14       21.28       24.08      0.99 o 
  -5   1  14      292.71      281.59      5.06 o 
  -4   1  14      465.69      464.21      7.34 o 
  -3   1  14     1115.77     1142.78     14.86 o 
  -2   1  14      887.40      921.29     11.01 o 
  -1   1  14     1509.90     1513.18     16.46 o 
   0   1  14     1032.88     1084.67     11.94 o 
   1   1  14       50.09       55.97      0.96 o 
   2   1  14       26.41       21.89      0.72 o 
   3   1  14     1883.22     1900.68     17.17 o 
   4   1  14      177.32      173.27      2.03 o 
   5   1  14      205.96      225.09      2.51 o 
   6   1  14      438.28      444.78      4.71 o 
  -5   2  14      202.72      225.97      4.26 o 
  -4   2  14        6.08        4.51      1.66 o 
  -3   2  14      129.51      112.69      2.02 o 
  -2   2  14      268.33      257.55      3.52 o 
  -1   2  14       25.46       26.21      1.10 o 
   0   2  14      120.21      140.99      2.17 o 
   1   2  14      519.89      524.07      5.52 o 
   2   2  14        8.38        8.62      0.69 o 
   3   2  14       87.90       73.24      1.20 o 
   4   2  14     1374.14     1353.88     16.19 o 
   5   2  14      302.38      280.86      3.14 o 
   6   2  14      215.28      202.03      2.49 o 
  -5   3  14       75.70       77.50      2.75 o 
  -4   3  14       33.21       32.27      1.73 o 
  -3   3  14        9.33       12.30      1.17 o 
  -2   3  14      127.40      128.02      2.15 o 
  -1   3  14      734.66      762.78      9.23 o 
   0   3  14        6.12        5.78      0.80 o 
   1   3  14      207.89      227.97      2.75 o 
   2   3  14      148.16      155.33      1.87 o 
   3   3  14      544.07      562.94      5.64 o 
   4   3  14       62.03       63.34      1.22 o 
   5   3  14      851.61      821.23      8.62 o 
   6   3  14      477.67      468.52      5.90 o 
  -5   4  14        2.98        3.22      3.47 o 
  -4   4  14       32.96       35.37      1.74 o 
  -3   4  14      104.57      104.70      2.17 o 
  -2   4  14       31.95       32.69      2.04 o 
  -1   4  14       89.07       89.75      1.75 o 
   0   4  14      197.27      207.58      2.65 o 
   1   4  14       54.99       73.87      1.27 o 
   2   4  14        5.31        7.12      0.94 o 
   3   4  14     2273.15     2304.51     21.88 o 
   4   4  14      208.44      223.45      3.31 o 
   5   4  14       79.99       73.77      1.44 o 
   6   4  14      101.73      117.74      2.12 o 
  -4   5  14        0.97        4.27      2.01 o 
  -3   5  14      359.76      349.29      5.83 o 
  -2   5  14      355.39      338.32      5.52 o 
  -1   5  14       21.03       19.31      1.12 o 
   0   5  14       35.06       30.64      1.13 o 
   1   5  14      369.94      414.86      4.91 o 
   2   5  14      141.66      151.84      1.91 o 
   3   5  14      478.50      490.63      5.09 o 
   4   5  14      194.47      184.36      2.33 o 
   5   5  14        2.07        0.26      1.09 o 
   6   5  14      709.33      696.99      9.21 o 
  -4   6  14      342.18      333.31      6.57 o 
  -3   6  14      474.53      517.39      7.90 o 
  -2   6  14      728.52      696.10      9.42 o 
  -1   6  14        4.16        3.43      1.15 o 
   0   6  14     1789.73     1698.70     18.45 o 
   1   6  14      110.44       94.03      1.74 o 
   2   6  14      138.07      164.04      2.22 o 
   3   6  14      540.49      569.39      6.16 o 
   4   6  14       63.65       75.82      1.44 o 
   5   6  14       10.07       10.54      1.60 o 
  -3   7  14      609.45      650.09     10.04 o 
  -2   7  14      101.48      118.12      2.15 o 
  -1   7  14       27.58       17.97      1.24 o 
   0   7  14      220.47      177.70      2.79 o 
   1   7  14     1348.05     1284.75     14.11 o 
   2   7  14       15.15       13.29      1.20 o 
   3   7  14       89.14       66.43      1.55 o 
   4   7  14      167.49      155.79      2.16 o 
   5   7  14       33.87       40.41      1.46 o 
  -2   8  14      246.52      235.83      4.22 o 
  -1   8  14       14.53       19.11      1.33 o 
   0   8  14      167.47      166.57      2.76 o 
   1   8  14       64.44       78.17      1.77 o 
   2   8  14      619.88      682.76      7.86 o 
   3   8  14       36.75       31.87      1.64 o 
   1   9  14      305.92      289.00      4.08 o 
   0  -5  15        2.61        0.40      1.61 o 
   1  -5  15       69.25       72.75      1.69 o 
   2  -5  15       39.68       35.00      1.31 o 
  -2  -4  15      187.20      199.92      4.56 o 
  -1  -4  15      240.97      249.15      3.88 o 
   0  -4  15      126.96      108.71      2.30 o 
   1  -4  15      197.38      186.17      2.92 o 
   2  -4  15       68.57       64.69      1.29 o 
   3  -4  15       17.35       21.31      1.51 o 
   4  -4  15       51.34       41.41      1.42 o 
  -3  -3  15        1.36        1.13      1.92 o 
  -2  -3  15        0.40        0.88      1.31 o 
  -1  -3  15      863.18      830.32     10.11 o 
   0  -3  15      184.87      174.83      3.07 o 
   1  -3  15       29.20       24.43      1.01 o 
   2  -3  15      900.96      851.00      8.44 o 
   3  -3  15       39.05       43.15      1.20 o 
   4  -3  15       15.21       26.49      1.25 o 
   5  -3  15        2.64        5.24      1.30 o 
  -4  -2  15      346.97      350.73      7.29 o 
  -3  -2  15       29.41       31.98      1.73 o 
  -2  -2  15      159.18      149.21      2.96 o 
  -1  -2  15       82.75       94.66      1.90 o 
   0  -2  15      483.18      461.90      5.06 o 
   1  -2  15      258.33      254.79      4.02 o 
   2  -2  15      814.35      787.86      7.83 o 
   3  -2  15      613.87      651.76      6.60 o 
   4  -2  15       20.65       19.55      1.11 o 
   5  -2  15      354.42      303.15      3.31 o 
  -4  -1  15      129.04      151.66      3.20 o 
  -3  -1  15        6.46        4.57      1.51 o 
  -2  -1  15      175.18      183.91      3.08 o 
  -1  -1  15     1725.32     1736.19     22.41 o 
   0  -1  15        0.68       -1.14      0.76 o 
   1  -1  15       65.80       76.45      1.42 o 
   2  -1  15       54.77       49.50      1.14 o 
   3  -1  15      349.22      368.41      3.94 o 
   4  -1  15       87.81      108.47      2.14 o 
   5  -1  15        2.32        4.06      1.15 o 
   6  -1  15      272.08      278.27      3.35 o 
  -4   0  15     1899.31     1849.53     26.72 o 
  -3   0  15       65.04       62.40      1.99 o 
  -2   0  15      234.65      238.74      4.59 o 
  -1   0  15      201.99      235.91      3.27 o 
   0   0  15     1117.33     1156.91     13.70 o 
   1   0  15        8.55        7.63      0.74 o 
   2   0  15       59.94       71.23      1.36 o 
   3   0  15      382.83      445.52      4.64 o 
   4   0  15      257.75      247.46      3.20 o 
   5   0  15       52.05       49.91      1.34 o 
   6   0  15       41.06       50.12      1.36 o 
  -4   1  15      149.83      153.97      3.28 o 
  -3   1  15       87.20       78.73      2.11 o 
  -2   1  15      193.33      194.89      2.87 o 
  -1   1  15       38.82       38.73      1.26 o 
   0   1  15      770.43      803.26     10.09 o 
   1   1  15      363.79      352.11      5.04 o 
   2   1  15       60.86       70.99      1.13 o 
   3   1  15       75.52       69.10      1.15 o 
   4   1  15      329.67      312.98      3.24 o 
   5   1  15      175.77      165.37      2.36 o 
   6   1  15       81.95       72.88      1.53 o 
  -4   2  15      175.82      174.13      3.45 o 
  -3   2  15       24.43       28.99      1.35 o 
  -2   2  15      172.83      172.40      2.60 o 
  -1   2  15        2.11        2.92      0.98 o 
   0   2  15        2.01        2.35      1.07 o 
   1   2  15       56.69       64.00      2.14 o 
   2   2  15     1420.75     1501.56     15.95 o 
   3   2  15        0.72        1.90      0.80 o 
   4   2  15       50.03       56.32      1.61 o 
   5   2  15      857.80      863.21      8.55 o 
   6   2  15       15.22       18.68      1.11 o 
  -4   3  15       79.58       81.17      2.60 o 
  -3   3  15      727.17      738.09      9.05 o 
  -2   3  15      248.20      272.69      3.78 o 
  -1   3  15      260.61      256.05      3.57 o 
   0   3  15      367.62      417.00      5.32 o 
   1   3  15     1029.15     1022.46     11.31 o 
   2   3  15       79.81       60.44      1.26 o 
   3   3  15      557.88      557.03      5.97 o 
   4   3  15      133.21      136.26      2.12 o 
   5   3  15       15.46       14.20      1.13 o 
   6   3  15       72.14       69.51      1.56 o 
  -4   4  15       11.05       10.24      1.50 o 
  -3   4  15        2.42        4.48      1.36 o 
  -2   4  15      864.96      871.44     10.57 o 
  -1   4  15       17.78       16.28      1.35 o 
   0   4  15       12.12       10.79      1.41 o 
   1   4  15      169.36      193.07      2.40 o 
   2   4  15      974.56      992.86     10.24 o 
   3   4  15       28.71       32.46      1.13 o 
   4   4  15      197.90      197.38      2.81 o 
   5   4  15      588.66      575.21      5.88 o 
   6   4  15       99.13      104.58      2.10 o 
  -4   5  15      643.77      633.98     11.47 o 
  -3   5  15      137.18      167.74      3.49 o 
  -2   5  15      259.77      251.35      4.47 o 
  -1   5  15     1168.47     1120.63     13.41 o 
   0   5  15     1140.21     1089.39     12.06 o 
   1   5  15      141.06      154.08      2.53 o 
   2   5  15      230.50      247.75      3.01 o 
   3   5  15      519.57      545.25      5.89 o 
   4   5  15      626.61      652.02      7.01 o 
   5   5  15      173.71      206.72      2.83 o 
  -3   6  15      135.78      133.85      2.82 o 
  -2   6  15      611.22      588.41      8.17 o 
  -1   6  15      213.84      172.49      2.83 o 
   0   6  15       48.67       54.14      1.45 o 
   1   6  15      618.87      589.83      6.94 o 
   2   6  15      537.18      508.23      6.23 o 
   3   6  15        5.50        6.07      0.95 o 
   4   6  15      153.97      147.89      2.26 o 
   5   6  15      471.62      468.30      5.49 o 
  -2   7  15       19.64       20.88      1.56 o 
  -1   7  15      387.06      389.24      5.17 o 
   0   7  15        0.75       -1.48      0.98 o 
   1   7  15        3.89        5.87      1.35 o 
   2   7  15      153.30      144.38      2.33 o 
   3   7  15      343.31      377.28      4.99 o 
   4   7  15      103.72       98.73      1.71 o 
  -1   8  15       19.30       20.06      1.36 o 
   0   8  15       82.75       92.76      1.96 o 
   1   8  15       25.44       28.03      1.36 o 
   2   8  15        0.85        0.41      1.57 o 
   0  -4  16      554.67      531.17      6.88 o 
   1  -4  16       14.57       16.20      1.34 o 
   2  -4  16      218.14      234.64      2.95 o 
  -2  -3  16        0.50       -0.88      1.66 o 
  -1  -3  16        8.12        3.75      2.04 o 
   0  -3  16      704.24      731.15      9.10 o 
   1  -3  16      311.12      323.29      4.54 o 
   2  -3  16        0.54       -1.73      1.15 o 
   3  -3  16      261.87      239.19      2.92 o 
   4  -3  16      590.45      676.05      6.93 o 
  -3  -2  16        0.44        0.58      1.56 o 
  -2  -2  16      157.77      154.74      3.08 o 
  -1  -2  16      225.37      236.90      3.78 o 
   0  -2  16       48.85       43.32      1.26 o 
   1  -2  16      108.11       96.84      1.65 o 
   2  -2  16      261.47      280.78      3.43 o 
   3  -2  16      605.40      583.21      6.04 o 
   4  -2  16       44.45       42.91      1.37 o 
  -3  -1  16      321.01      302.72      5.14 o 
  -2  -1  16       22.15       27.94      1.50 o 
  -1  -1  16     1625.60     1710.13     22.11 o 
   0  -1  16      110.20      118.71      1.88 o 
   1  -1  16      223.23      250.71      3.07 o 
   2  -1  16       34.73       31.79      1.23 o 
   3  -1  16      162.70      162.63      2.14 o 
   4  -1  16      503.86      512.41      5.38 o 
   5  -1  16       28.61       37.09      1.39 o 
  -3   0  16        9.64       13.02      2.21 o 
  -2   0  16       26.89       31.72      1.46 o 
  -1   0  16      988.24     1045.19     12.52 o 
   0   0  16      172.38      169.97      3.44 o 
   1   0  16       72.10       73.19      1.24 o 
   2   0  16      307.15      291.02      3.43 o 
   3   0  16       33.47       31.35      1.36 o 
   4   0  16       23.56       19.60      1.04 o 
   5   0  16      673.04      636.76      6.77 o 
  -4   1  16        2.42        4.13      1.81 o 
  -3   1  16      248.76      253.15      4.53 o 
  -2   1  16     1102.97     1082.14     14.44 o 
  -1   1  16      354.62      351.98      5.06 o 
   0   1  16      163.64      165.04      2.55 o 
   1   1  16       10.81       11.91      0.94 o 
   2   1  16      244.09      246.05      2.81 o 
   3   1  16      598.11      627.81      5.98 o 
   4   1  16       47.24       39.74      1.02 o 
   5   1  16       61.62       53.38      1.20 o 
  -4   2  16      133.64      119.75      2.91 o 
  -3   2  16        2.61        4.04      1.69 o 
  -2   2  16      668.15      688.73      8.45 o 
  -1   2  16       43.87       53.91      2.00 o 
   0   2  16      873.94      880.39     11.60 o 
   1   2  16        7.67        6.58      1.15 o 
   2   2  16      293.31      280.23      3.36 o 
   3   2  16      380.47      381.14      5.26 o 
   4   2  16        4.03        7.88      0.89 o 
   5   2  16      317.02      309.60      3.46 o 
  -3   3  16        1.40        1.92      1.45 o 
  -2   3  16       17.20       16.98      1.59 o 
  -1   3  16     1123.14     1110.04     13.26 o 
   0   3  16       36.69       44.05      1.41 o 
   1   3  16      225.21      232.54      3.64 o 
   2   3  16      311.32      355.02      4.98 o 
   3   3  16      399.06      366.86      4.12 o 
   4   3  16        6.31        6.71      1.12 o 
   5   3  16      160.99      163.53      2.33 o 
  -3   4  16       59.11       66.79      1.83 o 
  -2   4  16        0.97        1.33      1.24 o 
  -1   4  16       68.02       82.18      2.02 o 
   0   4  16      781.37      779.44     10.40 o 
   1   4  16      424.62      404.38      4.81 o 
   2   4  16        4.68        1.64      0.95 o 
   3   4  16      855.60      962.84     10.67 o 
   4   4  16      115.51      116.01      1.89 o 
   5   4  16        0.28        0.73      1.24 o 
  -3   5  16     1220.85     1217.62     21.87 o 
  -2   5  16       24.74       24.28      2.11 o 
  -1   5  16       84.04       88.41      2.05 o 
   0   5  16      259.26      232.41      3.42 o 
   1   5  16      152.48      171.15      2.48 o 
   2   5  16      178.87      178.67      2.40 o 
   3   5  16       59.89       55.06      1.68 o 
   4   5  16      291.83      337.89      3.97 o 
   5   5  16      159.62      148.15      2.97 o 
  -2   6  16      319.19      326.81      5.14 o 
  -1   6  16       10.40        3.66      1.42 o 
   0   6  16      527.05      467.36      5.57 o 
   1   6  16        7.45        9.40      1.34 o 
   2   6  16      434.09      450.19      5.05 o 
   3   6  16      679.25      710.31      7.64 o 
   4   6  16      100.30      122.32      2.00 o 
  -1   7  16       26.27       22.34      2.06 o 
   0   7  16       22.55       25.75      1.61 o 
   1   7  16      348.56      352.91      4.47 o 
   2   7  16       10.16        8.69      1.37 o 
   3   7  16       66.53       81.33      1.83 o 
   0  -3  17       75.50       61.76      1.96 o 
   1  -3  17        2.70        3.61      1.39 o 
   2  -3  17      114.43      129.65      1.93 o 
  -1  -2  17      896.59      969.19     12.85 o 
   0  -2  17      207.59      212.68      3.21 o 
   1  -2  17       83.75       83.49      2.02 o 
   2  -2  17        0.36       -1.82      1.21 o 
   3  -2  17      981.08     1091.03     13.58 o 
  -2  -1  17       18.13       23.61      2.13 o 
  -1  -1  17      566.21      564.89      8.53 o 
   0  -1  17      150.81      155.26      2.86 o 
   1  -1  17      264.93      266.27      4.56 o 
   2  -1  17      160.26      173.19      2.44 o 
   3  -1  17      162.82      146.58      2.26 o 
   4  -1  17      176.70      188.01      2.51 o 
  -2   0  17       73.49       74.89      1.99 o 
  -1   0  17      124.74      117.72      2.38 o 
   0   0  17      353.19      348.92      4.67 o 
   1   0  17       51.14       53.50      1.29 o 
   2   0  17       84.42      101.47      1.78 o 
   3   0  17      613.94      653.36      6.64 o 
   4   0  17      525.97      536.74      5.31 o 
  -3   1  17      106.17      102.76      3.13 o 
  -2   1  17       12.54       14.82      1.58 o 
  -1   1  17       51.22       49.44      1.55 o 
   0   1  17        2.15        5.34      1.47 o 
   1   1  17      185.89      181.62      2.80 o 
   2   1  17      107.55      125.66      2.29 o 
   3   1  17        5.23        4.73      0.79 o 
   4   1  17      790.87      834.32      8.38 o 
   5   1  17       13.30       14.57      1.36 o 
  -3   2  17      107.90      123.38      2.92 o 
  -2   2  17      711.99      691.54      9.37 o 
  -1   2  17        0.15       -1.43      1.78 o 
   0   2  17       22.41       20.22      1.38 o 
   1   2  17        1.96        5.22      1.16 o 
   2   2  17      883.37      935.37     12.34 o 
   3   2  17        6.83        5.86      0.93 o 
   4   2  17       83.96       79.84      1.51 o 
   5   2  17       71.98       70.71      1.47 o 
  -3   3  17      770.92      784.71      9.70 o 
  -2   3  17      244.26      258.87      3.73 o 
  -1   3  17      275.33      280.10      4.55 o 
   0   3  17      160.33      171.99      3.02 o 
   1   3  17       46.95       56.90      2.06 o 
   2   3  17       91.97       92.11      2.13 o 
   3   3  17      726.99      737.28      9.08 o 
   4   3  17     1002.61      984.31     11.30 o 
   5   3  17        3.31        0.63      1.23 o 
  -2   4  17      874.30      862.16     11.40 o 
  -1   4  17        4.38        6.05      1.44 o 
   0   4  17        4.06        1.30      1.52 o 
   1   4  17      328.81      367.85      5.43 o 
   2   4  17      469.71      517.75      7.23 o 
   3   4  17       33.49       24.79      1.37 o 
   4   4  17       34.97       36.04      1.47 o 
  -2   5  17      180.74      193.60      3.43 o 
  -1   5  17      625.90      625.47      7.92 o 
   0   5  17       13.22       13.38      1.46 o 
   1   5  17      296.89      265.17      3.50 o 
   2   5  17      811.22      919.62     10.43 o 
   3   5  17     1078.03     1133.23     12.62 o 
   4   5  17      403.50      451.24      5.35 o 
  -1   6  17        2.34        1.28      0.94 o 
   0   6  17       75.50       58.14      1.92 o 
   1   6  17      310.29      323.07      4.16 o 
   2   6  17      249.07      233.70      3.01 o 
   3   6  17      175.44      190.19      2.83 o 
   0  -1  18        6.35        3.34      1.34 o 
   1  -1  18      104.87      102.05      2.19 o 
   2  -1  18       68.96       76.81      1.79 o 
  -1   0  18       23.10       16.28      1.65 o 
   0   0  18      178.29      170.49      2.74 o 
   1   0  18      128.46      155.99      2.56 o 
   2   0  18      521.41      563.52      6.70 o 
   3   0  18        1.64       -0.43      1.17 o 
  -1   1  18      492.08      451.77      7.30 o 
   0   1  18        0.30       -0.92      1.38 o 
   1   1  18       23.54       22.71      1.60 o 
   2   1  18      168.16      179.59      2.83 o 
   3   1  18      302.21      285.34      4.20 o 
  -2   2  18       83.15       91.62      2.47 o 
  -1   2  18      155.82      181.25      3.18 o 
   0   2  18      793.93      792.07     10.68 o 
   1   2  18        2.67        3.63      1.46 o 
   2   2  18        0.34        0.31      1.48 o 
   3   2  18      260.07      287.31      4.99 o 
   4   2  18      122.38      111.62      1.85 o 
  -1   3  18      225.81      240.74      3.90 o 
   0   3  18       61.86       75.71      2.01 o 
   1   3  18       37.58       35.06      1.65 o 
   2   3  18       42.31       49.97      1.80 o 
   3   3  18      106.74       94.44      3.76 o 
  -1   4  18       91.01       94.56      2.31 o 
   0   4  18     1335.17     1419.16     20.65 o 
   1   4  18        3.88       -2.20      1.47 o 
   2   4  18       16.32       15.18      1.75 o 
   3   4  18      896.69      937.94     12.57 o 
   0   5  18      181.42      197.58      3.54 o 
   1   5  18      715.68      698.73      9.62 o 
   2   5  18      319.17      393.77      5.34 o 
   1   1  19      379.50      392.76      5.76 o 
   1   2  19       29.32       28.26      1.59 o 
   2   2  19       93.42       95.18      2.19 o 
   1   3  19      453.66      412.83      6.04 o 
                                                 
